# Supplementary material for: ATM–ESCO2–SMC3 axis promotes 53BP1 recruitment in response to DNA damage and safeguards genome integrity by stabilizing cohesin complex
Source: Nucleic Acids Res. 2023 Jun 28;51(14):7376–91. doi: 10.1093/nar/gkad533 (PMC10415120; doi:10.1093/nar/gkad533)
Supplement: gkad533_Supplemental_Files [file gkad533_supplemental_files.zip]

Archive with 4 entries (4 files):
- supplementary information revision.pdf
- Supplementary Table S2-3 legends.docx
- Supplementary Table S2.xlsx
- Supplementary Table S3.xlsx
