# Supplementary material for: ATM–ESCO2–SMC3 axis promotes 53BP1 recruitment in response to DNA damage and safeguards genome integrity by stabilizing cohesin complex
Source: Nucleic Acids Res. 2023 Jun 28;51(14):7376–91. doi: 10.1093/nar/gkad533 (PMC10415120; doi:10.1093/nar/gkad533)
Supplement: gkad533_Supplemental_Files [file gkad533_supplemental_files.zip › Supplementary Table S2.xlsx]

## Sheet: Proteins
Checked	Protein FDR Confidence: Combined	Master	Accession	Description	Exp. q-value: Combined	Sum PEP Score	Coverage [%]	# Peptides	# PSMs	# Unique Peptides	# Protein Groups	# AAs	MW [kDa]	calc. pI	Score Sequest HT: Sequest HT	# Peptides (by Search Engine): Sequest HT				Accession
FALSE	High	Master Protein	P35579	Myosin-9 OS=Homo sapiens OX=9606 GN=MYH9 PE=1 SV=4	0	1382.43	72	191	506	162	1	1960	226.4	5.6	1255.52	191				O14744	specific
FALSE	High	Master Protein	P35580	Myosin-10 OS=Homo sapiens OX=9606 GN=MYH10 PE=1 SV=3	0	1178.58	66	177	373	145	1	1976	228.9	5.54	949.51	177				Q15208	specific	MYH10
FALSE	High	Master Protein	Q13813	Spectrin alpha chain, non-erythrocytic 1 OS=Homo sapiens OX=9606 GN=SPTAN1 PE=1 SV=3	0	686.728	64	145	187	145	1	2472	284.4	5.35	382.9	145				P04264	specific	SPTAN1
FALSE	High	Master Protein	Q01082	Spectrin beta chain, non-erythrocytic 1 OS=Homo sapiens OX=9606 GN=SPTBN1 PE=1 SV=2	0	606.698	67	130	160	122	1	2364	274.4	5.57	325.15	130				P49902	specific
FALSE	High	Master Protein	O43795	Unconventional myosin-Ib OS=Homo sapiens OX=9606 GN=MYO1B PE=1 SV=3	0	392.144	58	68	109	67	1	1136	131.9	9.38	250.78	68				O00268	specific	MYO1B
FALSE	High	Master Protein	P60709	Actin, cytoplasmic 1 OS=Homo sapiens OX=9606 GN=ACTB PE=1 SV=1	0	376.49	93	44	359	19	1	375	41.7	5.48	723.49	44				P68363	specific	ACTB
FALSE	High	Master Protein	O43707	Alpha-actinin-4 OS=Homo sapiens OX=9606 GN=ACTN4 PE=1 SV=2	0	360.722	78	70	110	51	1	911	104.8	5.44	234	70				P52272	specific	ACTN4
FALSE	High	Master Protein	Q96N67	Dedicator of cytokinesis protein 7 OS=Homo sapiens OX=9606 GN=DOCK7 PE=1 SV=4	0	358.428	56	83	98	83	1	2140	242.4	6.8	192.66	83				Q71U36	specific	DOCK7
FALSE	High	Master Protein	Q7Z406	Myosin-14 OS=Homo sapiens OX=9606 GN=MYH14 PE=1 SV=2	0	347.963	46	81	114	66	1	1995	227.7	5.6	245.63	81				Q9NYF8	specific	MYH14
FALSE	High	Master Protein	Q9UM54	Unconventional myosin-VI OS=Homo sapiens OX=9606 GN=MYO6 PE=1 SV=4	0	339.691	56	67	98	67	1	1294	149.6	8.53	216.5	67				Q9BQE3	specific	MYO6
FALSE	High	Master Protein	Q92614	Unconventional myosin-XVIIIa OS=Homo sapiens OX=9606 GN=MYO18A PE=1 SV=3	0	314.062	48	74	86	74	1	2054	233	6.3	178.97	74				Q14681	specific	MYO18A
FALSE	High	Master Protein	Q69YQ0	Cytospin-A OS=Homo sapiens OX=9606 GN=SPECC1L PE=1 SV=2	0	302.733	53	54	73	54	1	1117	124.5	5.72	199.04	54				P23396	specific	SPECC1L
FALSE	High	Master Protein	Q9Y4I1	Unconventional myosin-Va OS=Homo sapiens OX=9606 GN=MYO5A PE=1 SV=2	0	283.343	46	70	87	63	1	1855	215.3	8.48	159.62	70				Q13151	specific	MYO5A
FALSE	High	Master Protein	P52732	Kinesin-like protein KIF11 OS=Homo sapiens OX=9606 GN=KIF11 PE=1 SV=2	0	280.064	60	56	75	56	1	1056	119.1	5.64	186.26	56				Q9P258	specific	KIF11
FALSE	High	Master Protein	Q6WCQ1	Myosin phosphatase Rho-interacting protein OS=Homo sapiens OX=9606 GN=MPRIP PE=1 SV=3	0	268.676	57	60	88	59	1	1025	116.5	6.21	180.26	60				Q92499	specific
FALSE	High	Master Protein	P78527	DNA-dependent protein kinase catalytic subunit OS=Homo sapiens OX=9606 GN=PRKDC PE=1 SV=3	0	252.635	26	81	83	81	1	4128	468.8	7.12	110.36	81				Q8IWX8	specific	PRKDC
FALSE	High	Master Protein	O94832	Unconventional myosin-Id OS=Homo sapiens OX=9606 GN=MYO1D PE=1 SV=2	0	248.041	59	54	69	53	1	1006	116.1	9.39	150.07	54				P17987	nonspecific
FALSE	High	Master Protein	Q13045	Protein flightless-1 homolog OS=Homo sapiens OX=9606 GN=FLII PE=1 SV=2	0	247.998	55	49	61	49	1	1269	144.7	6.05	150.8	49				Q99729	specific
FALSE	High	Master Protein	O00159	Unconventional myosin-Ic OS=Homo sapiens OX=9606 GN=MYO1C PE=1 SV=4	0	240.099	51	51	68	50	1	1063	121.6	9.41	149.35	51				P63173	nonspecific
FALSE	High	Master Protein	P09874	Poly [ADP-ribose] polymerase 1 OS=Homo sapiens OX=9606 GN=PARP1 PE=1 SV=4	0	238.206	49	42	66	42	1	1014	113	8.88	150.12	42				P62244	nonspecific
FALSE	High	Master Protein	O14744	Protein arginine N-methyltransferase 5 OS=Homo sapiens OX=9606 GN=PRMT5 PE=1 SV=4	0	236.019	63	34	66	34	1	637	72.6	6.29	172.46	34				Q15365	nonspecific	PRMT5
FALSE	High	Master Protein	Q56NI9	N-acetyltransferase ESCO2 OS=Homo sapiens OX=9606 GN=ESCO2 PE=1 SV=1	0	227.831	67	43	71	43	1	601	68.3	9.39	158.54	43				P30153	specific	ESCO2
FALSE	High	Master Protein	P35527	Keratin, type I cytoskeletal 9 OS=Homo sapiens OX=9606 GN=KRT9 PE=1 SV=3	0	227.607	66	34	57	34	1	623	62	5.24	153.11	34				P02545	nonspecific
FALSE	High	Master Protein	P04264	Keratin, type II cytoskeletal 1 OS=Homo sapiens OX=9606 GN=KRT1 PE=1 SV=6	0	226.267	66	44	96	40	1	644	66	8.12	199.03	44				P39019	nonspecific	KRT1
FALSE	High	Master Protein	O15020	Spectrin beta chain, non-erythrocytic 2 OS=Homo sapiens OX=9606 GN=SPTBN2 PE=1 SV=3	0	222.293	34	61	64	52	1	2390	271.2	6.11	110.28	61				O60814	specific	SPTBN2
FALSE	High	Master Protein	O75369	Filamin-B OS=Homo sapiens OX=9606 GN=FLNB PE=1 SV=2	0	215.076	34	61	64	57	1	2602	278	5.73	115.71	61				P05455	specific	FLNB
FALSE	High	Master Protein	P12814	Alpha-actinin-1 OS=Homo sapiens OX=9606 GN=ACTN1 PE=1 SV=2	0	206.957	66	47	65	28	1	892	103	5.41	132.28	47				Q71DI3	specific	ACTN1
FALSE	High	Master Protein	O75643	U5 small nuclear ribonucleoprotein 200 kDa helicase OS=Homo sapiens OX=9606 GN=SNRNP200 PE=1 SV=2	0	205.394	40	54	64	54	1	2136	244.4	6.06	93.73	54				P04908	specific	SNRNP200
FALSE	High	Master Protein	P35908	Keratin, type II cytoskeletal 2 epidermal OS=Homo sapiens OX=9606 GN=KRT2 PE=1 SV=2	0	204.515	67	40	68	33	1	639	65.4	8	152.38	40				P52292	specific	KRT2
FALSE	High	Master Protein	Q9UHB6	LIM domain and actin-binding protein 1 OS=Homo sapiens OX=9606 GN=LIMA1 PE=1 SV=1	0	202.66	57	37	55	37	1	759	85.2	6.84	139.83	37				P46778	specific	LIMA1
FALSE	High	Master Protein	P21333	Filamin-A OS=Homo sapiens OX=9606 GN=FLNA PE=1 SV=4	0	202.399	31	54	57	50	1	2647	280.6	6.06	104.71	54				P49747	specific	FLNA
FALSE	High	Master Protein	O14974	Protein phosphatase 1 regulatory subunit 12A OS=Homo sapiens OX=9606 GN=PPP1R12A PE=1 SV=1	0	194.295	42	38	50	37	1	1030	115.2	5.4	138.86	38				Q99417	specific	PPP1R12A
FALSE	High	Master Protein	Q9P0K7	Ankycorbin OS=Homo sapiens OX=9606 GN=RAI14 PE=1 SV=2	0	177.889	49	40	44	40	1	980	110	6.21	96.33	40				P03243	specific	RAI14
FALSE	High	Master Protein	Q4VCS5	Angiomotin OS=Homo sapiens OX=9606 GN=AMOT PE=1 SV=1	0	174.309	54	41	61	37	1	1084	118	7.64	112.8	41				P62913	specific	AMOT
FALSE	High	Master Protein	Q12965	Unconventional myosin-Ie OS=Homo sapiens OX=9606 GN=MYO1E PE=1 SV=2	0	171.598	49	39	43	38	1	1108	127	8.92	102.47	39				P63104	specific	MYO1E
FALSE	High	Master Protein	Q8WWI1	LIM domain only protein 7 OS=Homo sapiens OX=9606 GN=LMO7 PE=1 SV=3	0	167.228	33	46	51	46	1	1683	192.6	8.09	92.15	46				O43175	specific	LMO7
FALSE	High	Master Protein	Q00839	Heterogeneous nuclear ribonucleoprotein U OS=Homo sapiens OX=9606 GN=HNRNPU PE=1 SV=6	0	166.444	49	30	42	30	1	825	90.5	6	110.03	30				Q8TDN6	specific	HNRNPU
FALSE	High	Master Protein	Q08211	ATP-dependent RNA helicase A OS=Homo sapiens OX=9606 GN=DHX9 PE=1 SV=4	0	164.087	40	37	45	37	1	1270	140.9	6.84	100.4	37				P09211	specific	DHX9
FALSE	High	Master Protein	Q16643	Drebrin OS=Homo sapiens OX=9606 GN=DBN1 PE=1 SV=4	0	163.395	53	27	65	27	1	649	71.4	4.45	137.27	27				Q9H0A0	specific	DBN1
FALSE	High	Master Protein	P13645	Keratin, type I cytoskeletal 10 OS=Homo sapiens OX=9606 GN=KRT10 PE=1 SV=6	0	159.268	58	30	46	27	1	584	58.8	5.21	125.43	30				P42285	specific	KRT10
FALSE	High	Master Protein	P0DMV9	Heat shock 70 kDa protein 1B OS=Homo sapiens OX=9606 GN=HSPA1B PE=1 SV=1	0	158.793	64	29	49	27	1	641	70	5.66	120.49	29				O15397	specific	HSPA1B
FALSE	High	Master Protein	Q6P2Q9	Pre-mRNA-processing-splicing factor 8 OS=Homo sapiens OX=9606 GN=PRPF8 PE=1 SV=2	0	155.738	26	45	51	45	1	2335	273.4	8.84	70.33	45				P62249	specific	PRPF8
FALSE	High	Master Protein	P62140	Serine/threonine-protein phosphatase PP1-beta catalytic subunit OS=Homo sapiens OX=9606 GN=PPP1CB PE=1 SV=3	0	150.354	81	25	35	12	1	327	37.2	6.19	89.4	25				P35637	specific
FALSE	High	Master Protein	O14654	Insulin receptor substrate 4 OS=Homo sapiens OX=9606 GN=IRS4 PE=1 SV=1	0	146.923	42	38	48	38	1	1257	133.7	8.44	75.82	38				Q96PK6	specific	IRS4
FALSE	High	Master Protein	P49327	Fatty acid synthase OS=Homo sapiens OX=9606 GN=FASN PE=1 SV=3	0	146.763	28	45	48	45	1	2511	273.3	6.44	64.22	45				Q15149	specific	FASN
FALSE	High	Master Protein	P68032	Actin, alpha cardiac muscle 1 OS=Homo sapiens OX=9606 GN=ACTC1 PE=1 SV=1	0	142.927	57	26	156	7	1	377	42	5.39	207.69	26				O43660	specific	ACTC1
FALSE	High	Master Protein	Q9P2M7	Cingulin OS=Homo sapiens OX=9606 GN=CGN PE=1 SV=2	0	142.273	38	36	39	36	1	1197	136.3	5.54	75.81	36				Q9Y3U8	specific	CGN
FALSE	High	Master Protein	Q9UQ35	Serine/arginine repetitive matrix protein 2 OS=Homo sapiens OX=9606 GN=SRRM2 PE=1 SV=2	0	141.615	21	38	46	38	1	2752	299.4	12.06	87.68	38				Q13263	nonspecific
FALSE	High	Master Protein	Q15149	Plectin OS=Homo sapiens OX=9606 GN=PLEC PE=1 SV=3	0	140.962	13	51	53	51	1	4684	531.5	5.96	51.67	51				P27348	nonspecific	PLEC
FALSE	High	Master Protein	P09493	Tropomyosin alpha-1 chain OS=Homo sapiens OX=9606 GN=TPM1 PE=1 SV=2	0	139.439	68	28	46	11	1	284	32.7	4.74	110.84	28				Q8ND56	specific	TPM1
FALSE	High	Master Protein	P62701	40S ribosomal protein S4, X isoform OS=Homo sapiens OX=9606 GN=RPS4X PE=1 SV=2	0	84.887	57	18	29	18	1	263	29.6	10.15	55.25	18				Q9NQ55	specific	RPS4X
FALSE	High	Master Protein	P23458	Tyrosine-protein kinase JAK1 OS=Homo sapiens OX=9606 GN=JAK1 PE=1 SV=2	0	84.712	30	28	30	28	1	1154	133.2	7.55	37.67	28				Q9GZT3	nonspecific
FALSE	High	Master Protein	Q14690	Protein RRP5 homolog OS=Homo sapiens OX=9606 GN=PDCD11 PE=1 SV=3	0	83.984	25	31	32	31	1	1871	208.6	8.87	35.52	31				Q9BWF3	nonspecific	PDCD11
FALSE	High	Master Protein	Q6S8J3	POTE ankyrin domain family member E OS=Homo sapiens OX=9606 GN=POTEE PE=2 SV=3	0	83.755	11	11	148	1	1	1075	121.3	6.2	268.35	11				Q9NNW5	specific	POTEE
FALSE	High	Master Protein	P31943	Heterogeneous nuclear ribonucleoprotein H OS=Homo sapiens OX=9606 GN=HNRNPH1 PE=1 SV=4	0	83.381	41	12	17	8	1	449	49.2	6.3	49.21	12				Q9Y5Q9	specific	HNRNPH1
FALSE	High	Master Protein	P13647	Keratin, type II cytoskeletal 5 OS=Homo sapiens OX=9606 GN=KRT5 PE=1 SV=3	0	82.177	38	23	32	15	1	590	62.3	7.74	54.15	23				Q14974	specific	KRT5
FALSE	High	Master Protein	O60292	Signal-induced proliferation-associated 1-like protein 3 OS=Homo sapiens OX=9606 GN=SIPA1L3 PE=1 SV=3	0	81.007	22	28	29	28	1	1781	194.5	8.32	27.96	28				Q9Y2P8	specific	SIPA1L3
FALSE	High	Master Protein	Q9Y2X3	Nucleolar protein 58 OS=Homo sapiens OX=9606 GN=NOP58 PE=1 SV=1	0	80.741	46	17	18	17	1	529	59.5	8.92	41.78	17				P52815	specific	NOP58
FALSE	High	Master Protein	P39023	60S ribosomal protein L3 OS=Homo sapiens OX=9606 GN=RPL3 PE=1 SV=2	0	80.178	41	15	21	15	1	403	46.1	10.18	55.66	15				P07305	specific	RPL3
FALSE	High	Master Protein	A1L390	Pleckstrin homology domain-containing family G member 3 OS=Homo sapiens OX=9606 GN=PLEKHG3 PE=1 SV=1	0	79.952	30	23	25	23	1	1219	134.3	6.55	37.03	23				P50454	specific	PLEKHG3
FALSE	High	Master Protein	Q6P3W7	SCY1-like protein 2 OS=Homo sapiens OX=9606 GN=SCYL2 PE=1 SV=1	0	79.79	39	19	23	19	1	929	103.6	8.22	39.62	19				Q9Y676	specific	SCYL2
FALSE	High	Master Protein	P26599	Polypyrimidine tract-binding protein 1 OS=Homo sapiens OX=9606 GN=PTBP1 PE=1 SV=1	0	79.233	46	14	22	13	1	531	57.2	9.17	48.78	14				Q96HQ2	specific	PTBP1
FALSE	High	Master Protein	P51991	Heterogeneous nuclear ribonucleoprotein A3 OS=Homo sapiens OX=9606 GN=HNRNPA3 PE=1 SV=2	0	79.005	50	19	24	18	1	378	39.6	9.01	42.26	19				Q9NRL2	specific	HNRNPA3
FALSE	High	Master Protein	O43390	Heterogeneous nuclear ribonucleoprotein R OS=Homo sapiens OX=9606 GN=HNRNPR PE=1 SV=1	0	78.365	41	21	28	16	1	633	70.9	8.13	44.15	21				Q9GZR7	specific	HNRNPR
FALSE	High	Master Protein	P49916	DNA ligase 3 OS=Homo sapiens OX=9606 GN=LIG3 PE=1 SV=2	0	77.968	35	26	27	26	1	1009	112.8	9.01	29.2	26				Q14690	specific	LIG3
FALSE	High	Master Protein	Q9BQA1	Methylosome protein 50 OS=Homo sapiens OX=9606 GN=WDR77 PE=1 SV=1	0	77.614	79	14	27	14	1	342	36.7	5.17	63.26	14				Q8N684	specific	WDR77
FALSE	High	Master Protein	Q14160	Protein scribble homolog OS=Homo sapiens OX=9606 GN=SCRIB PE=1 SV=4	0	77.276	23	23	24	23	1	1630	174.8	5.07	42.53	23				Q6PJT7	nonspecific
FALSE	High	Master Protein	Q9H0A0	RNA cytidine acetyltransferase OS=Homo sapiens OX=9606 GN=NAT10 PE=1 SV=2	0	77.056	35	23	23	23	1	1025	115.7	8.27	35.11	23				P62310	nonspecific	NAT10
FALSE	High	Master Protein	O60506	Heterogeneous nuclear ribonucleoprotein Q OS=Homo sapiens OX=9606 GN=SYNCRIP PE=1 SV=2	0	76.968	44	19	22	14	1	623	69.6	8.59	47.2	19				O60832	specific	SYNCRIP
FALSE	High	Master Protein	P52597	Heterogeneous nuclear ribonucleoprotein F OS=Homo sapiens OX=9606 GN=HNRNPF PE=1 SV=3	0	75.699	49	12	17	10	1	415	45.6	5.58	45.45	12				P49756	nonspecific
FALSE	High	Master Protein	P40939	Trifunctional enzyme subunit alpha, mitochondrial OS=Homo sapiens OX=9606 GN=HADHA PE=1 SV=2	0	75.692	37	18	19	18	1	763	82.9	9.04	42.65	18				P43686	nonspecific	HADHA
FALSE	High	Master Protein	P36578	60S ribosomal protein L4 OS=Homo sapiens OX=9606 GN=RPL4 PE=1 SV=5	0	74.231	41	20	25	20	1	427	47.7	11.06	47.64	20				Q8WUA2	specific	RPL4
FALSE	High	Master Protein	P28289	Tropomodulin-1 OS=Homo sapiens OX=9606 GN=TMOD1 PE=1 SV=1	0	74.039	60	17	20	17	1	359	40.5	5.1	38.05	17				O95793	specific	TMOD1
FALSE	High	Master Protein	P47755	F-actin-capping protein subunit alpha-2 OS=Homo sapiens OX=9606 GN=CAPZA2 PE=1 SV=3	0	73.212	61	12	16	10	1	286	32.9	5.85	37.33	12				P61964	specific	CAPZA2
FALSE	High	Master Protein	Q96C19	EF-hand domain-containing protein D2 OS=Homo sapiens OX=9606 GN=EFHD2 PE=1 SV=1	0	72.874	50	16	20	14	1	240	26.7	5.2	47.08	16				Q9C005	specific	EFHD2
FALSE	High	Master Protein	O95425	Supervillin OS=Homo sapiens OX=9606 GN=SVIL PE=1 SV=2	0	72.745	17	25	26	25	1	2214	247.6	6.98	29.92	25				P33316	specific	SVIL
FALSE	High	Master Protein	P48643	T-complex protein 1 subunit epsilon OS=Homo sapiens OX=9606 GN=CCT5 PE=1 SV=1	0	72.515	50	17	21	16	1	541	59.6	5.66	38.58	17				A6NMY6	specific	CCT5
FALSE	High	Master Protein	O60264	SWI/SNF-related matrix-associated actin-dependent regulator of chromatin subfamily A member 5 OS=Homo sapiens OX=9606 GN=SMARCA5 PE=1 SV=1	0	72.082	21	22	26	11	1	1052	121.8	8.09	35.76	22				Q8IWA0	specific	SMARCA5
FALSE	High	Master Protein	P34932	Heat shock 70 kDa protein 4 OS=Homo sapiens OX=9606 GN=HSPA4 PE=1 SV=4	0	72.079	36	21	21	20	1	840	94.3	5.19	30.7	21				P61204	specific	HSPA4
FALSE	High	Master Protein	Q6ZVM7	TOM1-like protein 2 OS=Homo sapiens OX=9606 GN=TOM1L2 PE=1 SV=1	0	71.699	44	15	17	15	1	507	55.5	4.79	33.48	15				Q14683	specific	TOM1L2
FALSE	High	Master Protein	Q13310	Polyadenylate-binding protein 4 OS=Homo sapiens OX=9606 GN=PABPC4 PE=1 SV=1	0	71.639	34	20	22	12	1	644	70.7	9.26	50.12	20				E9PRG8	specific
FALSE	High	Master Protein	P53621	Coatomer subunit alpha OS=Homo sapiens OX=9606 GN=COPA PE=1 SV=2	0	71.381	26	22	24	22	1	1224	138.3	7.66	30.13	22				P56537	specific	COPA
FALSE	High	Master Protein	Q03001	Dystonin OS=Homo sapiens OX=9606 GN=DST PE=1 SV=4	0	71.185	4	27	28	27	1	7570	860.1	5.25	20.59	27				Q9BYE7	specific	DST
FALSE	High	Master Protein	Q9BRS2	Serine/threonine-protein kinase RIO1 OS=Homo sapiens OX=9606 GN=RIOK1 PE=1 SV=2	0	70.109	39	16	20	16	1	568	65.5	6.19	46.19	16				O94906	specific	RIOK1
FALSE	High	Master Protein	Q16875	6-phosphofructo-2-kinase/fructose-2,6-bisphosphatase 3 OS=Homo sapiens OX=9606 GN=PFKFB3 PE=1 SV=1	0	69.137	51	21	22	18	1	520	59.6	8.21	34.63	21				A8MWD9	specific	PFKFB3
FALSE	High	Master Protein	P23528	Cofilin-1 OS=Homo sapiens OX=9606 GN=CFL1 PE=1 SV=3	0	68.849	63	10	16	7	1	166	18.5	8.09	41.22	10				Q02790	specific	CFL1
FALSE	High	Master Protein	P35240	Merlin OS=Homo sapiens OX=9606 GN=NF2 PE=1 SV=1	0	68.172	36	18	20	18	1	595	69.6	6.47	29.9	18				Q9BTD8	specific
FALSE	High	Master Protein	P07814	Bifunctional glutamate/proline--tRNA ligase OS=Homo sapiens OX=9606 GN=EPRS1 PE=1 SV=5	0	68.169	26	23	24	23	1	1512	170.5	7.33	29.52	23				Q9Y5V0	specific	EPRS1
FALSE	High	Master Protein	P62879	Guanine nucleotide-binding protein G(I)/G(S)/G(T) subunit beta-2 OS=Homo sapiens OX=9606 GN=GNB2 PE=1 SV=3	0	68.038	63	12	17	6	1	340	37.3	6	44.24	12				Q8NI36	specific	GNB2
FALSE	High	Master Protein	P60660	Myosin light polypeptide 6 OS=Homo sapiens OX=9606 GN=MYL6 PE=1 SV=2	0	67.748	76	10	34	8	1	151	16.9	4.65	78.67	10				P49419	specific	MYL6
FALSE	High	Master Protein	P62906	60S ribosomal protein L10a OS=Homo sapiens OX=9606 GN=RPL10A PE=1 SV=2	0	67.649	57	13	18	13	1	217	24.8	9.94	31.27	13				Q13427	specific	RPL10A
FALSE	High	Master Protein	Q13435	Splicing factor 3B subunit 2 OS=Homo sapiens OX=9606 GN=SF3B2 PE=1 SV=2	0	67.526	24	18	23	18	1	895	100.2	5.67	27.69	18				Q08J23	specific	SF3B2
FALSE	High	Master Protein	P38646	Stress-70 protein, mitochondrial OS=Homo sapiens OX=9606 GN=HSPA9 PE=1 SV=2	0	67.46	38	18	22	18	1	679	73.6	6.16	42.62	18				P04843	nonspecific
FALSE	High	Master Protein	O60784	Target of Myb protein 1 OS=Homo sapiens OX=9606 GN=TOM1 PE=1 SV=2	0	67.052	54	15	17	15	1	492	53.8	4.7	33.58	15				Q8WVM0	nonspecific	TOM1
FALSE	High	Master Protein	Q99873	Protein arginine N-methyltransferase 1 OS=Homo sapiens OX=9606 GN=PRMT1 PE=1 SV=3	0	67.013	54	15	19	15	1	371	42.4	5.35	33.5	15				Q6UWP8	specific	PRMT1
FALSE	High	Master Protein	Q562R1	Beta-actin-like protein 2 OS=Homo sapiens OX=9606 GN=ACTBL2 PE=1 SV=2	0	66.745	43	15	51	4	1	376	42	5.59	68.33	15				Q8N954	specific	ACTBL2
FALSE	High	Master Protein	P10809	60 kDa heat shock protein, mitochondrial OS=Homo sapiens OX=9606 GN=HSPD1 PE=1 SV=2	0	66.331	40	18	20	18	1	573	61	5.87	39.39	18				P53618	specific	HSPD1
FALSE	High	Master Protein	P28288	ATP-binding cassette sub-family D member 3 OS=Homo sapiens OX=9606 GN=ABCD3 PE=1 SV=1	0	65.939	31	18	18	17	1	659	75.4	9.36	30.3	18				P52298	specific	ABCD3
FALSE	High	Master Protein	Q9H3U1	Protein unc-45 homolog A OS=Homo sapiens OX=9606 GN=UNC45A PE=1 SV=1	0	65.937	31	22	22	22	1	944	103	6.07	34.53	22				P05198	specific	UNC45A
FALSE	High	Master Protein	Q9UMS4	Pre-mRNA-processing factor 19 OS=Homo sapiens OX=9606 GN=PRPF19 PE=1 SV=1	0	65.705	63	13	16	13	1	504	55.1	6.61	33.28	13				O43447	specific	PRPF19
FALSE	High	Master Protein	P14618	Pyruvate kinase PKM OS=Homo sapiens OX=9606 GN=PKM PE=1 SV=4	0	65.313	45	18	20	18	1	531	57.9	7.84	35.95	18				Q9HCE1	specific	PKM
FALSE	High	Master Protein	Q0ZGT2	Nexilin OS=Homo sapiens OX=9606 GN=NEXN PE=1 SV=1	0	65.272	33	20	23	20	1	675	80.6	5.33	23.72	20				Q9Y2J2	specific	NEXN
FALSE	High	Master Protein	O76021	Ribosomal L1 domain-containing protein 1 OS=Homo sapiens OX=9606 GN=RSL1D1 PE=1 SV=3	0	65.109	38	16	19	16	1	490	54.9	10.13	33	16				Q9UBX3	specific	RSL1D1
FALSE	High	Master Protein	P02533	Keratin, type I cytoskeletal 14 OS=Homo sapiens OX=9606 GN=KRT14 PE=1 SV=4	0	64.929	47	20	22	9	1	472	51.5	5.16	34.88	20				Q13405	specific	KRT14
FALSE	High	Master Protein	Q08945	FACT complex subunit SSRP1 OS=Homo sapiens OX=9606 GN=SSRP1 PE=1 SV=1	0	64.483	35	20	24	20	1	709	81	6.87	30.55	20				P19388	specific	SSRP1
FALSE	High	Master Protein	Q06830	Peroxiredoxin-1 OS=Homo sapiens OX=9606 GN=PRDX1 PE=1 SV=1	0	63.421	72	12	16	9	1	199	22.1	8.13	30.23	12				Q6P1J9	specific	PRDX1
FALSE	High	Master Protein	Q99459	Cell division cycle 5-like protein OS=Homo sapiens OX=9606 GN=CDC5L PE=1 SV=2	0	63.326	36	17	19	17	1	802	92.2	8.18	21.95	17				O00139	nonspecific
FALSE	High	Master Protein	P78347	General transcription factor II-I OS=Homo sapiens OX=9606 GN=GTF2I PE=1 SV=2	0	63.285	26	21	21	21	1	998	112.3	6.39	33.16	21				Q9Y2R9	nonspecific
FALSE	High	Master Protein	P23396	40S ribosomal protein S3 OS=Homo sapiens OX=9606 GN=RPS3 PE=1 SV=2	0	62.673	69	16	20	16	1	243	26.7	9.66	42.11	16				Q13045	nonspecific	RPS3
FALSE	High	Master Protein	Q9BUP0	EF-hand domain-containing protein D1 OS=Homo sapiens OX=9606 GN=EFHD1 PE=1 SV=1	0	62.638	72	16	21	14	1	239	26.9	5.39	37.42	16				Q9C0C9	specific	EFHD1
FALSE	High	Master Protein	Q9NZI8	Insulin-like growth factor 2 mRNA-binding protein 1 OS=Homo sapiens OX=9606 GN=IGF2BP1 PE=1 SV=2	0	62.452	33	15	18	13	1	577	63.4	9.2	36.47	15				Q9HB71	specific	IGF2BP1
FALSE	High	Master Protein	P67809	Y-box-binding protein 1 OS=Homo sapiens OX=9606 GN=YBX1 PE=1 SV=3	0	62.442	53	13	18	7	1	324	35.9	9.88	35.26	13				P14550	specific	YBX1
FALSE	High	Master Protein	Q9BUA3	Spindlin interactor and repressor of chromatin-binding protein OS=Homo sapiens OX=9606 GN=SPINDOC PE=1 SV=3	0	62.214	67	18	18	18	1	381	41	5.01	23.31	18				Q9HCS7	nonspecific
FALSE	High	Master Protein	O15397	Importin-8 OS=Homo sapiens OX=9606 GN=IPO8 PE=1 SV=2	0	62.182	25	17	20	16	1	1037	119.9	5.16	28.75	17				P49588	nonspecific	IPO8
FALSE	High	Master Protein	Q7RTP6	[F-actin]-monooxygenase MICAL3 OS=Homo sapiens OX=9606 GN=MICAL3 PE=1 SV=2	0	62.092	16	23	26	23	1	2002	224.2	5.55	21.48	23				Q9BRJ6	specific	MICAL3
FALSE	High	Master Protein	Q8N3R9	MAGUK p55 subfamily member 5 OS=Homo sapiens OX=9606 GN=MPP5 PE=1 SV=3	0	61.735	36	16	18	16	1	675	77.2	6.14	30.43	16				Q9H0S4	specific	MPP5
FALSE	High	Master Protein	P11388	DNA topoisomerase 2-alpha OS=Homo sapiens OX=9606 GN=TOP2A PE=1 SV=3	0	61.301	17	21	22	15	1	1531	174.3	8.72	26.11	21				O00178	specific	TOP2A
FALSE	High	Master Protein	P63096	Guanine nucleotide-binding protein G(i) subunit alpha-1 OS=Homo sapiens OX=9606 GN=GNAI1 PE=1 SV=2	0	61.089	64	15	20	8	1	354	40.3	5.97	42.47	15				Q9Y3B9	specific	GNAI1
FALSE	High	Master Protein	O75970	Multiple PDZ domain protein OS=Homo sapiens OX=9606 GN=MPDZ PE=1 SV=2	0	60.798	21	23	26	21	1	2070	221.5	5.06	15.47	23				Q96I24	specific	MPDZ
FALSE	High	Master Protein	P18124	60S ribosomal protein L7 OS=Homo sapiens OX=9606 GN=RPL7 PE=1 SV=1	0	60.749	48	15	21	15	1	248	29.2	10.65	41.88	15				P23381	nonspecific
FALSE	High	Master Protein	O00268	Transcription initiation factor TFIID subunit 4 OS=Homo sapiens OX=9606 GN=TAF4 PE=1 SV=2	0	60.549	25	15	17	15	1	1085	110	9.94	29.45	15				Q9UKF6	nonspecific	TAF4
FALSE	High	Master Protein	O14639	Actin-binding LIM protein 1 OS=Homo sapiens OX=9606 GN=ABLIM1 PE=1 SV=3	0	60.055	24	15	15	15	1	778	87.6	8.59	34.05	15				P14174	nonspecific
FALSE	High	Master Protein	P17987	T-complex protein 1 subunit alpha OS=Homo sapiens OX=9606 GN=TCP1 PE=1 SV=1	0	60.004	39	18	21	18	1	556	60.3	6.11	38.57	18				O00217	nonspecific	TCP1
FALSE	High	Master Protein	P46087	Probable 28S rRNA (cytosine(4447)-C(5))-methyltransferase OS=Homo sapiens OX=9606 GN=NOP2 PE=1 SV=2	0	59.923	35	19	21	19	1	812	89.2	9.23	34.67	19				Q6PK04	specific	NOP2
FALSE	High	Master Protein	P53355	Death-associated protein kinase 1 OS=Homo sapiens OX=9606 GN=DAPK1 PE=1 SV=6	0	59.868	22	22	26	21	1	1430	159.9	6.83	20.64	22				P35232	specific	DAPK1
FALSE	High	Master Protein	P50991	T-complex protein 1 subunit delta OS=Homo sapiens OX=9606 GN=CCT4 PE=1 SV=4	0	59.504	39	16	22	15	1	539	57.9	7.83	38.98	16				Q9NQ29	specific	CCT4
FALSE	High	Master Protein	Q14692	Ribosome biogenesis protein BMS1 homolog OS=Homo sapiens OX=9606 GN=BMS1 PE=1 SV=1	0	59.421	25	19	20	19	1	1282	145.7	6.44	24.43	19				Q9Y266	specific	BMS1
FALSE	High	Master Protein	Q12792	Twinfilin-1 OS=Homo sapiens OX=9606 GN=TWF1 PE=1 SV=3	0	59.349	56	13	19	13	1	350	40.3	6.96	36.92	13				Q9BVI4	specific	TWF1
FALSE	High	Master Protein	Q8IYB3	Serine/arginine repetitive matrix protein 1 OS=Homo sapiens OX=9606 GN=SRRM1 PE=1 SV=2	0	59.334	21	12	14	12	1	904	102.3	11.84	29.29	12				Q9UNQ2	specific	SRRM1
FALSE	High	Master Protein	Q9Y2D5	A-kinase anchor protein 2 OS=Homo sapiens OX=9606 GN=AKAP2 PE=1 SV=3	0	59.137	31	14	15	14	1	859	94.6	5.11	28.87	14				P54136	specific	AKAP2
FALSE	High	Master Protein	Q96IZ0	PRKC apoptosis WT1 regulator protein OS=Homo sapiens OX=9606 GN=PAWR PE=1 SV=1	0	58.987	43	11	15	11	1	340	36.5	5.41	36.03	11				Q8TDD1	specific	PAWR
FALSE	High	Master Protein	Q9BR76	Coronin-1B OS=Homo sapiens OX=9606 GN=CORO1B PE=1 SV=1	0	58.768	37	12	16	12	1	489	54.2	5.88	38.43	12				P00390	specific	CORO1B
FALSE	High	Master Protein	O75955	Flotillin-1 OS=Homo sapiens OX=9606 GN=FLOT1 PE=1 SV=3	0	58.517	50	16	21	16	1	427	47.3	7.49	27.52	16				P40939	specific	FLOT1
FALSE	High	Master Protein	O43491	Band 4.1-like protein 2 OS=Homo sapiens OX=9606 GN=EPB41L2 PE=1 SV=1	0	58.48	23	16	19	14	1	1005	112.5	5.44	16.61	16				Q969R5	specific	EPB41L2
FALSE	High	Master Protein	Q9BUF5	Tubulin beta-6 chain OS=Homo sapiens OX=9606 GN=TUBB6 PE=1 SV=1	0	58.419	46	16	22	7	1	446	49.8	4.88	41.75	16				P14868	specific	TUBB6
FALSE	High	Master Protein	P46782	40S ribosomal protein S5 OS=Homo sapiens OX=9606 GN=RPS5 PE=1 SV=4	0	58.266	42	9	13	9	1	204	22.9	9.72	41.68	9				P19623	specific
FALSE	High	Master Protein	P13797	Plastin-3 OS=Homo sapiens OX=9606 GN=PLS3 PE=1 SV=4	0	58.212	39	16	20	16	1	630	70.8	5.6	37.54	16				Q15691	specific	PLS3
FALSE	High	Master Protein	P05141	ADP/ATP translocase 2 OS=Homo sapiens OX=9606 GN=SLC25A5 PE=1 SV=7	0	57.73	50	14	18	6	1	298	32.8	9.69	41.64	14				O43719	specific	SLC25A5
FALSE	High	Master Protein	P62917	60S ribosomal protein L8 OS=Homo sapiens OX=9606 GN=RPL8 PE=1 SV=2	0	57.676	46	8	12	8	1	257	28	11.03	38.59	8				Q13123	specific	RPL8
FALSE	High	Master Protein	P62424	60S ribosomal protein L7a OS=Homo sapiens OX=9606 GN=RPL7A PE=1 SV=2	0	56.588	39	12	14	12	1	266	30	10.61	36.66	12				Q5VT06	specific	RPL7A
FALSE	High	Master Protein	P06733	Alpha-enolase OS=Homo sapiens OX=9606 GN=ENO1 PE=1 SV=2	0	56.48	52	14	16	14	1	434	47.1	7.39	20.52	14				Q01844	specific	ENO1
FALSE	High	Master Protein	P49411	Elongation factor Tu, mitochondrial OS=Homo sapiens OX=9606 GN=TUFM PE=1 SV=2	0	56.217	45	16	17	16	1	452	49.5	7.61	26.92	16				P04085	specific	TUFM
FALSE	High	Master Protein	P62873	Guanine nucleotide-binding protein G(I)/G(S)/G(T) subunit beta-1 OS=Homo sapiens OX=9606 GN=GNB1 PE=1 SV=3	0	56.156	51	11	15	5	1	340	37.4	6	38.29	11				Q8NCA5	specific	GNB1
FALSE	High	Master Protein	P62258	14-3-3 protein epsilon OS=Homo sapiens OX=9606 GN=YWHAE PE=1 SV=1	0	55.842	56	12	17	11	1	255	29.2	4.74	37.23	12				P05204	specific	YWHAE
FALSE	High	Master Protein	P07947	Tyrosine-protein kinase Yes OS=Homo sapiens OX=9606 GN=YES1 PE=1 SV=3	0	55.662	38	16	18	8	1	543	60.8	6.74	34.68	16				Q9Y2Q9	nonspecific
FALSE	High	Master Protein	Q05682	Caldesmon OS=Homo sapiens OX=9606 GN=CALD1 PE=1 SV=3	0	55.615	23	13	15	13	1	793	93.2	5.66	26.4	13				Q05682	nonspecific
FALSE	High	Master Protein	Q14974	Importin subunit beta-1 OS=Homo sapiens OX=9606 GN=KPNB1 PE=1 SV=2	0	55.318	30	16	18	16	1	876	97.1	4.78	35.92	16				Q13347	nonspecific	KPNB1
FALSE	High	Master Protein	P15880	40S ribosomal protein S2 OS=Homo sapiens OX=9606 GN=RPS2 PE=1 SV=2	0	55.299	44	13	18	13	1	293	31.3	10.24	38.52	13				O95218	specific	RPS2
FALSE	High	Master Protein	P22087	rRNA 2'-O-methyltransferase fibrillarin OS=Homo sapiens OX=9606 GN=FBL PE=1 SV=2	0	54.957	46	13	15	13	1	321	33.8	10.18	31.56	13				P41250	specific	FBL
FALSE	High	Master Protein	P11233	Ras-related protein Ral-A OS=Homo sapiens OX=9606 GN=RALA PE=1 SV=1	0	54.551	49	10	12	10	1	206	23.6	7.11	29.76	10				Q7Z2T5	specific	RALA
FALSE	High	Master Protein	P04899	Guanine nucleotide-binding protein G(i) subunit alpha-2 OS=Homo sapiens OX=9606 GN=GNAI2 PE=1 SV=3	0	54.122	54	13	20	7	1	355	40.4	5.54	40.8	13				P09874	specific	GNAI2
FALSE	High	Master Protein	P11586	C-1-tetrahydrofolate synthase, cytoplasmic OS=Homo sapiens OX=9606 GN=MTHFD1 PE=1 SV=3	0	54.02	30	19	20	19	1	935	101.5	7.3	14.5	19				O15235	specific	MTHFD1
FALSE	High	Master Protein	Q9Y285	Phenylalanine--tRNA ligase alpha subunit OS=Homo sapiens OX=9606 GN=FARSA PE=1 SV=3	0	53.882	42	11	13	11	1	508	57.5	7.8	22.11	11				Q9H7B2	specific	FARSA
FALSE	High	Master Protein	Q12905	Interleukin enhancer-binding factor 2 OS=Homo sapiens OX=9606 GN=ILF2 PE=1 SV=2	0	53.678	47	13	16	13	1	390	43	5.26	20.14	13				P82930	specific	ILF2
FALSE	High	Master Protein	P11387	DNA topoisomerase 1 OS=Homo sapiens OX=9606 GN=TOP1 PE=1 SV=2	0	53.354	21	16	17	16	1	765	90.7	9.31	28.5	16				Q07065	specific	TOP1
FALSE	High	Master Protein	Q9UJV9	Probable ATP-dependent RNA helicase DDX41 OS=Homo sapiens OX=9606 GN=DDX41 PE=1 SV=2	0	53.205	38	18	21	18	1	622	69.8	6.84	20.9	18				Q9H074	specific	DDX41
FALSE	High	Master Protein	P49368	T-complex protein 1 subunit gamma OS=Homo sapiens OX=9606 GN=CCT3 PE=1 SV=4	0	52.918	42	16	16	16	1	545	60.5	6.49	24.6	16				P02461	specific	CCT3
FALSE	High	Master Protein	P16989	Y-box-binding protein 3 OS=Homo sapiens OX=9606 GN=YBX3 PE=1 SV=4	0	52.604	23	9	13	3	1	372	40.1	9.77	34.93	9				Q8TAA3	nonspecific
FALSE	High	Master Protein	Q8NI35	InaD-like protein OS=Homo sapiens OX=9606 GN=PATJ PE=1 SV=3	0	52.296	16	21	22	19	1	1801	196.2	4.94	17.49	21				O14776	nonspecific	PATJ
FALSE	High	Master Protein	Q14151	Scaffold attachment factor B2 OS=Homo sapiens OX=9606 GN=SAFB2 PE=1 SV=1	0	52.268	21	15	15	7	1	953	107.4	6.16	26.77	15				Q14966	specific	SAFB2
FALSE	High	Master Protein	Q15154	Pericentriolar material 1 protein OS=Homo sapiens OX=9606 GN=PCM1 PE=1 SV=5	0	52.123	13	20	21	20	1	2024	228.4	5.02	25.53	20				Q99865	specific	PCM1
FALSE	High	Master Protein	Q6P4F7	Rho GTPase-activating protein 11A OS=Homo sapiens OX=9606 GN=ARHGAP11A PE=1 SV=2	0	51.371	28	16	16	16	1	1023	113.8	9.07	23.04	16				P49458	specific
FALSE	High	Master Protein	O75367	Core histone macro-H2A.1 OS=Homo sapiens OX=9606 GN=MACROH2A1 PE=1 SV=4	0	50.842	42	11	14	9	1	372	39.6	9.79	33.21	11				O15372	specific	MACROH2A1
FALSE	High	Master Protein	P05023	Sodium/potassium-transporting ATPase subunit alpha-1 OS=Homo sapiens OX=9606 GN=ATP1A1 PE=1 SV=1	0	50.758	24	18	19	18	1	1023	112.8	5.49	20.38	18				O00232	specific	ATP1A1
FALSE	High	Master Protein	P62753	40S ribosomal protein S6 OS=Homo sapiens OX=9606 GN=RPS6 PE=1 SV=1	0	50.703	36	11	12	11	1	249	28.7	10.84	34.27	11				P14314	specific	RPS6
FALSE	High	Master Protein	Q9H307	Pinin OS=Homo sapiens OX=9606 GN=PNN PE=1 SV=5	0	50.636	22	14	17	14	1	717	81.6	7.14	31.19	14				Q9ULR0	specific	PNN
FALSE	High	Master Protein	Q5JWF2	Guanine nucleotide-binding protein G(s) subunit alpha isoforms XLas OS=Homo sapiens OX=9606 GN=GNAS PE=1 SV=2	0	50.594	17	14	16	13	1	1037	111	5.03	28.45	14				Q9BZH6	specific	GNAS
FALSE	High	Master Protein	P61247	40S ribosomal protein S3a OS=Homo sapiens OX=9606 GN=RPS3A PE=1 SV=2	0	50.246	56	14	20	14	1	264	29.9	9.73	35.28	14				O95478	specific	RPS3A
FALSE	High	Master Protein	Q99832	T-complex protein 1 subunit eta OS=Homo sapiens OX=9606 GN=CCT7 PE=1 SV=2	0	50.154	38	13	15	13	1	543	59.3	7.65	21.64	13				Q96MU7	specific	CCT7
FALSE	High	Master Protein	Q15750	TGF-beta-activated kinase 1 and MAP3K7-binding protein 1 OS=Homo sapiens OX=9606 GN=TAB1 PE=1 SV=1	0	50.124	42	13	14	13	1	504	54.6	5.52	28.63	13				P51659	specific	TAB1
FALSE	High	Master Protein	Q9NVP1	ATP-dependent RNA helicase DDX18 OS=Homo sapiens OX=9606 GN=DDX18 PE=1 SV=2	0	49.939	31	15	17	15	1	670	75.4	9.5	31.23	15				O43159	specific	DDX18
FALSE	High	Master Protein	Q9UJW0	Dynactin subunit 4 OS=Homo sapiens OX=9606 GN=DCTN4 PE=1 SV=1	0	49.842	49	14	15	14	1	460	52.3	7.34	28.03	14				Q96AG4	specific	DCTN4
FALSE	High	Master Protein	P12236	ADP/ATP translocase 3 OS=Homo sapiens OX=9606 GN=SLC25A6 PE=1 SV=4	0	49.675	43	12	16	1	1	298	32.8	9.74	36.08	12				O96019	specific	SLC25A6
FALSE	High	Master Protein	P28370	Probable global transcription activator SNF2L1 OS=Homo sapiens OX=9606 GN=SMARCA1 PE=1 SV=2	0	49.618	14	16	19	5	1	1054	122.5	8.09	17.37	16				Q9Y3D3	specific	SMARCA1
FALSE	High	Master Protein	Q02878	60S ribosomal protein L6 OS=Homo sapiens OX=9606 GN=RPL6 PE=1 SV=3	0	49.017	45	15	18	15	1	288	32.7	10.58	26.02	15				Q96ME7	specific	RPL6
FALSE	High	Master Protein	Q9UPQ0	LIM and calponin homology domains-containing protein 1 OS=Homo sapiens OX=9606 GN=LIMCH1 PE=1 SV=4	0	48.63	18	15	16	15	1	1083	121.8	6.47	22.31	15				P78347	specific	LIMCH1
FALSE	High	Master Protein	P78371	T-complex protein 1 subunit beta OS=Homo sapiens OX=9606 GN=CCT2 PE=1 SV=4	0	48.442	33	12	14	12	1	535	57.5	6.46	22.14	12				P61962	specific	CCT2
FALSE	High	Master Protein	P60842	Eukaryotic initiation factor 4A-I OS=Homo sapiens OX=9606 GN=EIF4A1 PE=1 SV=1	0	48.416	39	15	16	12	1	406	46.1	5.48	24.21	15				P42771	specific	EIF4A1
FALSE	High	Master Protein	Q96HS1	Serine/threonine-protein phosphatase PGAM5, mitochondrial OS=Homo sapiens OX=9606 GN=PGAM5 PE=1 SV=2	0	48.326	47	11	17	11	1	289	32	8.68	30.82	11				Q8IZ69	specific	PGAM5
FALSE	High	Master Protein	P63244	Receptor of activated protein C kinase 1 OS=Homo sapiens OX=9606 GN=RACK1 PE=1 SV=3	0	48.303	67	14	16	14	1	317	35.1	7.69	27.62	14				Q92979	specific	RACK1
FALSE	High	Master Protein	P23246	Splicing factor, proline- and glutamine-rich OS=Homo sapiens OX=9606 GN=SFPQ PE=1 SV=2	0	48.293	23	12	15	11	1	707	76.1	9.44	29.55	12				P46940	specific	SFPQ
FALSE	High	Master Protein	P14649	Myosin light chain 6B OS=Homo sapiens OX=9606 GN=MYL6B PE=1 SV=1	0	47.715	56	10	17	8	1	208	22.8	5.73	38.97	10				O95782	specific	MYL6B
FALSE	High	Master Protein	Q02880	DNA topoisomerase 2-beta OS=Homo sapiens OX=9606 GN=TOP2B PE=1 SV=3	0	47.583	14	18	19	12	1	1626	183.2	8	14.41	18				P47756	nonspecific
FALSE	High	Master Protein	Q8IWX8	Calcium homeostasis endoplasmic reticulum protein OS=Homo sapiens OX=9606 GN=CHERP PE=1 SV=3	0	47.164	26	14	16	14	1	916	103.6	9.04	22.86	14				Q9NZ01	nonspecific
FALSE	High	Master Protein	Q8TDN6	Ribosome biogenesis protein BRX1 homolog OS=Homo sapiens OX=9606 GN=BRIX1 PE=1 SV=2	0	46.996	44	10	12	10	1	353	41.4	9.92	14.17	10				P60228	nonspecific	BRIX1
FALSE	High	Master Protein	Q9Y281	Cofilin-2 OS=Homo sapiens OX=9606 GN=CFL2 PE=1 SV=1	0	46.851	67	10	15	7	1	166	18.7	7.88	31.34	10				Q9Y4C8	specific	CFL2
FALSE	High	Master Protein	Q86V81	THO complex subunit 4 OS=Homo sapiens OX=9606 GN=ALYREF PE=1 SV=3	0	46.773	42	6	11	6	1	257	26.9	11.15	30.35	6				Q9UHF1	specific	ALYREF
FALSE	High	Master Protein	Q5T9A4	ATPase family AAA domain-containing protein 3B OS=Homo sapiens OX=9606 GN=ATAD3B PE=1 SV=1	0	46.636	24	13	14	7	1	648	72.5	9.2	28.62	13				O60784	nonspecific
FALSE	High	Master Protein	P52292	Importin subunit alpha-1 OS=Homo sapiens OX=9606 GN=KPNA2 PE=1 SV=1	0	46.527	30	11	13	11	1	529	57.8	5.4	28.51	11				Q9Y237	nonspecific	KPNA2
FALSE	High	Master Protein	P46777	60S ribosomal protein L5 OS=Homo sapiens OX=9606 GN=RPL5 PE=1 SV=3	0	46.361	47	11	12	11	1	297	34.3	9.72	25.2	11				Q9H773	specific	RPL5
FALSE	High	Master Protein	Q15233	Non-POU domain-containing octamer-binding protein OS=Homo sapiens OX=9606 GN=NONO PE=1 SV=4	0	46.358	45	14	16	13	1	471	54.2	8.95	22.9	14				Q8NH70	specific	NONO
FALSE	High	Master Protein	Q9Y2H1	Serine/threonine-protein kinase 38-like OS=Homo sapiens OX=9606 GN=STK38L PE=1 SV=3	0	46.346	35	13	14	11	1	464	54	6.81	27.75	13				Q14766	specific	STK38L
FALSE	High	Master Protein	Q9UDY2	Tight junction protein ZO-2 OS=Homo sapiens OX=9606 GN=TJP2 PE=1 SV=2	0	46.275	21	19	19	18	1	1190	133.9	7.4	19.85	19				Q9BQ75	nonspecific
FALSE	High	Master Protein	Q71DI3	Histone H3.2 OS=Homo sapiens OX=9606 GN=HIST2H3A PE=1 SV=3	0	45.954	53	6	10	1	1	136	15.4	11.27	24.08	6				Q14123	nonspecific	HIST2H3A
FALSE	High	Master Protein	Q15424	Scaffold attachment factor B1 OS=Homo sapiens OX=9606 GN=SAFB PE=1 SV=4	0	45.819	18	13	13	5	1	915	102.6	5.47	28.02	13				Q9Y5A9	specific	SAFB
FALSE	High	Master Protein	Q9BQ67	Glutamate-rich WD repeat-containing protein 1 OS=Homo sapiens OX=9606 GN=GRWD1 PE=1 SV=1	0	45.638	47	10	11	10	1	446	49.4	4.92	20.8	10				Q96QK1	nonspecific
FALSE	High	Master Protein	Q9P258	Protein RCC2 OS=Homo sapiens OX=9606 GN=RCC2 PE=1 SV=2	0	45.399	48	16	17	16	1	522	56	8.78	20.39	16				Q9UL40	nonspecific	RCC2
FALSE	High	Master Protein	Q9H0D6	5'-3' exoribonuclease 2 OS=Homo sapiens OX=9606 GN=XRN2 PE=1 SV=1	0	45.343	20	13	14	13	1	950	108.5	7.47	21.17	13				P28482	specific
FALSE	High	Master Protein	P32969	60S ribosomal protein L9 OS=Homo sapiens OX=9606 GN=RPL9 PE=1 SV=1	0	45.312	52	7	11	7	1	192	21.9	9.95	34.75	7				P25786	specific	RPL9
FALSE	High	Master Protein	P31689	DnaJ homolog subfamily A member 1 OS=Homo sapiens OX=9606 GN=DNAJA1 PE=1 SV=2	0	44.746	37	9	11	9	1	397	44.8	7.08	21.52	9				Q15527	specific	DNAJA1
FALSE	High	Master Protein	Q9H583	HEAT repeat-containing protein 1 OS=Homo sapiens OX=9606 GN=HEATR1 PE=1 SV=3	0	44.742	10	15	15	15	1	2144	242.2	6.54	13.59	15				Q9UHI6	specific	HEATR1
FALSE	High	Master Protein	P61163	Alpha-centractin OS=Homo sapiens OX=9606 GN=ACTR1A PE=1 SV=1	0	44.702	37	11	13	11	1	376	42.6	6.64	26.13	11				Q9Y262	specific	ACTR1A
FALSE	High	Master Protein	P07910	Heterogeneous nuclear ribonucleoproteins C1/C2 OS=Homo sapiens OX=9606 GN=HNRNPC PE=1 SV=4	0	44.396	47	10	13	10	1	306	33.7	5.08	24.58	10				Q6N021	specific	HNRNPC
FALSE	High	Master Protein	P12235	ADP/ATP translocase 1 OS=Homo sapiens OX=9606 GN=SLC25A4 PE=1 SV=4	0	44.239	39	11	14	1	1	298	33	9.76	31.8	11				Q9NW64	specific	SLC25A4
FALSE	High	Master Protein	Q8WWY3	U4/U6 small nuclear ribonucleoprotein Prp31 OS=Homo sapiens OX=9606 GN=PRPF31 PE=1 SV=2	0	44.192	38	14	16	14	1	499	55.4	5.78	25	14				P40925	specific	PRPF31
FALSE	High	Master Protein	Q1KMD3	Heterogeneous nuclear ribonucleoprotein U-like protein 2 OS=Homo sapiens OX=9606 GN=HNRNPUL2 PE=1 SV=1	0	44.091	27	15	17	15	1	747	85.1	4.91	16.51	15				O00505	specific	HNRNPUL2
FALSE	High	Master Protein	Q12788	Transducin beta-like protein 3 OS=Homo sapiens OX=9606 GN=TBL3 PE=1 SV=2	0	43.989	35	16	16	16	1	808	89	6.9	13.19	16				Q9GZL7	specific	TBL3
FALSE	High	Master Protein	P06576	ATP synthase subunit beta, mitochondrial OS=Homo sapiens OX=9606 GN=ATP5F1B PE=1 SV=3	0	43.914	35	10	10	10	1	529	56.5	5.4	24.06	10				Q13155	specific	ATP5F1B
FALSE	High	Master Protein	P62081	40S ribosomal protein S7 OS=Homo sapiens OX=9606 GN=RPS7 PE=1 SV=1	0	43.896	44	8	11	8	1	194	22.1	10.1	23.37	8				Q9BYN8	specific	RPS7
FALSE	High	Master Protein	Q9BVP2	Guanine nucleotide-binding protein-like 3 OS=Homo sapiens OX=9606 GN=GNL3 PE=1 SV=2	0	43.783	38	13	13	13	1	549	62	9.16	22.31	13				Q13588	specific
FALSE	High	Master Protein	Q92598	Heat shock protein 105 kDa OS=Homo sapiens OX=9606 GN=HSPH1 PE=1 SV=1	0	43.633	26	16	16	14	1	858	96.8	5.39	10.36	16				Q9H6F5	nonspecific
FALSE	High	Master Protein	Q96PK6	RNA-binding protein 14 OS=Homo sapiens OX=9606 GN=RBM14 PE=1 SV=2	0	43.617	29	12	13	12	1	669	69.4	9.67	21.03	12				O94925	nonspecific	RBM14
FALSE	High	Master Protein	Q6FI13	Histone H2A type 2-A OS=Homo sapiens OX=9606 GN=HIST2H2AA3 PE=1 SV=3	0	43.508	58	7	14	3	1	130	14.1	10.9	36.62	7				Q9NW13	specific	HIST2H2AA3
FALSE	High	Master Protein	Q9Y6M4	Casein kinase I isoform gamma-3 OS=Homo sapiens OX=9606 GN=CSNK1G3 PE=1 SV=2	0	43.37	27	12	13	12	1	447	51.4	9.22	23.53	12				Q8IXB1	specific	CSNK1G3
FALSE	High	Master Protein	P12277	Creatine kinase B-type OS=Homo sapiens OX=9606 GN=CKB PE=1 SV=1	0	43.14	55	11	13	11	1	381	42.6	5.59	20.59	11				Q15369	specific	CKB
FALSE	High	Master Protein	P29992	Guanine nucleotide-binding protein subunit alpha-11 OS=Homo sapiens OX=9606 GN=GNA11 PE=1 SV=2	0	43.111	48	12	13	7	1	359	42.1	5.69	25.26	12				Q15269	specific	GNA11
FALSE	High	Master Protein	P54105	Methylosome subunit pICln OS=Homo sapiens OX=9606 GN=CLNS1A PE=1 SV=1	0	42.977	54	8	12	8	1	237	26.2	4.11	27.23	8				P30876	specific	CLNS1A
FALSE	High	Master Protein	Q4KMQ1	Taperin OS=Homo sapiens OX=9606 GN=TPRN PE=1 SV=2	0	42.931	30	14	15	14	1	711	75.5	7.25	14.51	14				O75683	specific	TPRN
FALSE	High	Master Protein	Q16576	Histone-binding protein RBBP7 OS=Homo sapiens OX=9606 GN=RBBP7 PE=1 SV=1	0	42.843	44	9	9	6	1	425	47.8	5.05	22.06	9				P35613	specific	RBBP7
FALSE	High	Master Protein	Q8IY81	pre-rRNA 2'-O-ribose RNA methyltransferase FTSJ3 OS=Homo sapiens OX=9606 GN=FTSJ3 PE=1 SV=2	0	42.817	22	14	14	14	1	847	96.5	8.4	19.06	14				Q5UIP0	specific	FTSJ3
FALSE	High	Master Protein	Q9UIG0	Tyrosine-protein kinase BAZ1B OS=Homo sapiens OX=9606 GN=BAZ1B PE=1 SV=2	0	42.549	13	15	16	15	1	1483	170.8	8.48	14.94	15				Q69557	specific
FALSE	High	Master Protein	Q13573	SNW domain-containing protein 1 OS=Homo sapiens OX=9606 GN=SNW1 PE=1 SV=1	0	42.542	31	13	14	13	1	536	61.5	9.52	17.52	13				P00918	specific	SNW1
FALSE	High	Master Protein	P51114	Fragile X mental retardation syndrome-related protein 1 OS=Homo sapiens OX=9606 GN=FXR1 PE=1 SV=3	0	42.525	27	12	13	11	1	621	69.7	6.15	20.34	12				P49915	specific	FXR1
FALSE	High	Master Protein	O15042	U2 snRNP-associated SURP motif-containing protein OS=Homo sapiens OX=9606 GN=U2SURP PE=1 SV=2	0	42.474	21	15	15	15	1	1029	118.2	8.47	21.4	15				P41223	specific	U2SURP
FALSE	High	Master Protein	P18621	60S ribosomal protein L17 OS=Homo sapiens OX=9606 GN=RPL17 PE=1 SV=3	0	42.322	49	10	14	10	1	184	21.4	10.17	24.4	10				O43670	specific	RPL17
FALSE	High	Master Protein	Q14498	RNA-binding protein 39 OS=Homo sapiens OX=9606 GN=RBM39 PE=1 SV=2	0	42.038	26	10	12	10	1	530	59.3	10.1	29.44	10				Q9BPZ3	specific	RBM39
FALSE	High	Master Protein	P27635	60S ribosomal protein L10 OS=Homo sapiens OX=9606 GN=RPL10 PE=1 SV=4	0	41.84	29	5	8	5	1	214	24.6	10.08	28.81	5				Q8NI35	specific	RPL10
FALSE	High	Master Protein	P36957	Dihydrolipoyllysine-residue succinyltransferase component of 2-oxoglutarate dehydrogenase complex, mitochondrial OS=Homo sapiens OX=9606 GN=DLST PE=1 SV=4	0	41.806	41	11	12	11	1	453	48.7	8.95	23.86	11				Q16186	specific	DLST
FALSE	High	Master Protein	Q9UHX1	Poly(U)-binding-splicing factor PUF60 OS=Homo sapiens OX=9606 GN=PUF60 PE=1 SV=1	0	41.731	36	11	11	11	1	559	59.8	5.29	19.5	11				Q9Y3E2	nonspecific
FALSE	High	Master Protein	P49756	RNA-binding protein 25 OS=Homo sapiens OX=9606 GN=RBM25 PE=1 SV=3	0	41.671	23	11	12	11	1	843	100.1	6.32	13.68	11				Q92688	nonspecific	RBM25
FALSE	High	Master Protein	Q07666	KH domain-containing, RNA-binding, signal transduction-associated protein 1 OS=Homo sapiens OX=9606 GN=KHDRBS1 PE=1 SV=1	0	41.615	19	8	11	8	1	443	48.2	8.66	20.63	8				Q96CW1	nonspecific
FALSE	High	Master Protein	P42285	Exosome RNA helicase MTR4 OS=Homo sapiens OX=9606 GN=MTREX PE=1 SV=3	0	41.536	21	15	15	15	1	1042	117.7	6.52	7.78	15				Q9Y399	nonspecific	MTREX
FALSE	High	Master Protein	Q9HAV0	Guanine nucleotide-binding protein subunit beta-4 OS=Homo sapiens OX=9606 GN=GNB4 PE=1 SV=3	0	41.383	49	9	11	5	1	340	37.5	6	20.61	9				Q86VM9	specific	GNB4
FALSE	High	Master Protein	P62834	Ras-related protein Rap-1A OS=Homo sapiens OX=9606 GN=RAP1A PE=1 SV=1	0	41.294	68	9	12	4	1	184	21	6.67	21.09	9				Q12769	specific	RAP1A
FALSE	High	Master Protein	P55795	Heterogeneous nuclear ribonucleoprotein H2 OS=Homo sapiens OX=9606 GN=HNRNPH2 PE=1 SV=1	0	40.995	29	8	10	5	1	449	49.2	6.3	21.62	8				P51826	specific	HNRNPH2
FALSE	High	Master Protein	Q07021	Complement component 1 Q subcomponent-binding protein, mitochondrial OS=Homo sapiens OX=9606 GN=C1QBP PE=1 SV=1	0	40.92	49	6	11	6	1	282	31.3	4.84	35.67	6				Q8IXJ9	specific	C1QBP
FALSE	High	Master Protein	Q07955	Serine/arginine-rich splicing factor 1 OS=Homo sapiens OX=9606 GN=SRSF1 PE=1 SV=2	0	40.659	43	12	18	12	1	248	27.7	10.36	33.68	12				Q96MR6	specific	SRSF1
FALSE	High	Master Protein	P55265	Double-stranded RNA-specific adenosine deaminase OS=Homo sapiens OX=9606 GN=ADAR PE=1 SV=4	0	40.657	19	14	16	14	1	1226	136	8.65	17.3	14				Q75V66	specific	ADAR
FALSE	High	Master Protein	P55084	Trifunctional enzyme subunit beta, mitochondrial OS=Homo sapiens OX=9606 GN=HADHB PE=1 SV=3	0	40.44	31	12	13	12	1	474	51.3	9.41	20.49	12					specific	HADHB
FALSE	High	Master Protein	P04406	Glyceraldehyde-3-phosphate dehydrogenase OS=Homo sapiens OX=9606 GN=GAPDH PE=1 SV=3	0	40.28	43	9	9	9	1	335	36	8.46	23.11	9					specific	GAPDH
FALSE	High	Master Protein	P08779	Keratin, type I cytoskeletal 16 OS=Homo sapiens OX=9606 GN=KRT16 PE=1 SV=4	0	40.262	27	14	15	3	1	473	51.2	5.05	22.9	14					nonspecific
FALSE	High	Master Protein	Q8TDD1	ATP-dependent RNA helicase DDX54 OS=Homo sapiens OX=9606 GN=DDX54 PE=1 SV=2	0	40.253	24	14	15	14	1	881	98.5	10.02	13.26	14					nonspecific	DDX54
FALSE	High	Master Protein	P02538	Keratin, type II cytoskeletal 6A OS=Homo sapiens OX=9606 GN=KRT6A PE=1 SV=3	0	39.965	24	14	19	2	1	564	60	8	34.59	14					specific	KRT6A
FALSE	High	Master Protein	P35221	Catenin alpha-1 OS=Homo sapiens OX=9606 GN=CTNNA1 PE=1 SV=1	0	39.95	22	14	14	14	1	906	100	6.29	11.78	14					specific	CTNNA1
FALSE	High	Master Protein	P62263	40S ribosomal protein S14 OS=Homo sapiens OX=9606 GN=RPS14 PE=1 SV=3	0	39.856	68	11	13	11	1	151	16.3	10.05	28.24	11					specific	RPS14
FALSE	High	Master Protein	P20700	Lamin-B1 OS=Homo sapiens OX=9606 GN=LMNB1 PE=1 SV=2	0	39.791	26	14	14	13	1	586	66.4	5.16	19.49	14					specific	LMNB1
FALSE	High	Master Protein	Q09161	Nuclear cap-binding protein subunit 1 OS=Homo sapiens OX=9606 GN=NCBP1 PE=1 SV=1	0	39.625	27	13	15	13	1	790	91.8	6.43	14.14	13					specific	NCBP1
FALSE	High	Master Protein	P53396	ATP-citrate synthase OS=Homo sapiens OX=9606 GN=ACLY PE=1 SV=3	0	39.617	20	16	17	16	1	1101	120.8	7.33	4.35	16					specific	ACLY
FALSE	High	Master Protein	P38159	RNA-binding motif protein, X chromosome OS=Homo sapiens OX=9606 GN=RBMX PE=1 SV=3	0	39.441	20	8	9	8	1	391	42.3	10.05	20.14	8					specific	RBMX
FALSE	High	Master Protein	P22102	Trifunctional purine biosynthetic protein adenosine-3 OS=Homo sapiens OX=9606 GN=GART PE=1 SV=1	0	39.232	19	12	12	12	1	1010	107.7	6.7	13.02	12					nonspecific
FALSE	High	Master Protein	Q8NI36	WD repeat-containing protein 36 OS=Homo sapiens OX=9606 GN=WDR36 PE=1 SV=1	0	39.142	23	15	16	15	1	951	105.3	7.53	13.61	15					nonspecific	WDR36
FALSE	High	Master Protein	P50990	T-complex protein 1 subunit theta OS=Homo sapiens OX=9606 GN=CCT8 PE=1 SV=4	0	39.07	30	12	12	12	1	548	59.6	5.6	17.82	12					specific	CCT8
FALSE	High	Master Protein	O15371	Eukaryotic translation initiation factor 3 subunit D OS=Homo sapiens OX=9606 GN=EIF3D PE=1 SV=1	0	38.938	29	10	12	10	1	548	63.9	6.05	20.19	10					specific	EIF3D
FALSE	High	Master Protein	Q14137	Ribosome biogenesis protein BOP1 OS=Homo sapiens OX=9606 GN=BOP1 PE=1 SV=2	0	38.839	27	12	12	12	1	746	83.6	6.19	17.75	12					nonspecific
FALSE	High	Master Protein	Q6PJT7	Zinc finger CCCH domain-containing protein 14 OS=Homo sapiens OX=9606 GN=ZC3H14 PE=1 SV=1	0	38.835	28	11	12	11	1	736	82.8	7.31	15.3	11					nonspecific	ZC3H14
FALSE	High	Master Protein	O60306	RNA helicase aquarius OS=Homo sapiens OX=9606 GN=AQR PE=1 SV=4	0	38.773	15	14	14	14	1	1485	171.2	6.37	11.81	14					nonspecific
FALSE	High	Master Protein	P04908	Histone H2A type 1-B/E OS=Homo sapiens OX=9606 GN=H2AC4 PE=1 SV=2	0	38.768	58	6	13	1	1	130	14.1	11.05	33.91	6					nonspecific	H2AC4
FALSE	High	Master Protein	P25705	ATP synthase subunit alpha, mitochondrial OS=Homo sapiens OX=9606 GN=ATP5F1A PE=1 SV=1	0	38.703	28	12	14	12	1	553	59.7	9.13	23.44	12					specific	ATP5F1A
FALSE	High	Master Protein	P26641	Elongation factor 1-gamma OS=Homo sapiens OX=9606 GN=EEF1G PE=1 SV=3	0	38.624	45	11	12	11	1	437	50.1	6.67	12.59	11					specific	EEF1G
FALSE	High	Master Protein	P26368	Splicing factor U2AF 65 kDa subunit OS=Homo sapiens OX=9606 GN=U2AF2 PE=1 SV=4	0	38.529	27	7	8	7	1	475	53.5	9.09	22.78	7					specific	U2AF2
FALSE	High	Master Protein	Q9Y6Y0	Influenza virus NS1A-binding protein OS=Homo sapiens OX=9606 GN=IVNS1ABP PE=1 SV=3	0	38.251	27	10	12	10	1	642	71.7	5.53	18.49	10					specific	IVNS1ABP
FALSE	High	Master Protein	Q9NVW2	E3 ubiquitin-protein ligase RLIM OS=Homo sapiens OX=9606 GN=RLIM PE=1 SV=3	0	38.185	26	10	11	10	1	624	68.5	7.56	20.16	10					specific	RLIM
FALSE	High	Master Protein	P25205	DNA replication licensing factor MCM3 OS=Homo sapiens OX=9606 GN=MCM3 PE=1 SV=3	0	38.173	22	13	13	13	1	808	90.9	5.77	14.35	13					nonspecific
FALSE	High	Master Protein	P27348	14-3-3 protein theta OS=Homo sapiens OX=9606 GN=YWHAQ PE=1 SV=1	0	38.133	39	9	10	8	1	245	27.7	4.78	23.04	9					nonspecific	YWHAQ
FALSE	High	Master Protein	P16104	Histone H2AX OS=Homo sapiens OX=9606 GN=H2AX PE=1 SV=2	0	37.996	52	6	11	2	1	143	15.1	10.74	29.87	6					specific	H2AX
FALSE	High	Master Protein	Q5VUJ6	Leucine-rich repeat and calponin homology domain-containing protein 2 OS=Homo sapiens OX=9606 GN=LRCH2 PE=2 SV=2	0	37.94	16	9	13	8	1	765	84.5	6.55	17.47	9					specific	LRCH2
FALSE	High	Master Protein	Q8IY63	Angiomotin-like protein 1 OS=Homo sapiens OX=9606 GN=AMOTL1 PE=1 SV=1	0	37.443	18	14	18	10	1	956	106.5	7.11	20.78	14					specific	AMOTL1
FALSE	High	Master Protein	Q13185	Chromobox protein homolog 3 OS=Homo sapiens OX=9606 GN=CBX3 PE=1 SV=4	0	37.403	57	8	10	6	1	183	20.8	5.33	24.15	8					specific	CBX3
FALSE	High	Master Protein	P51532	Transcription activator BRG1 OS=Homo sapiens OX=9606 GN=SMARCA4 PE=1 SV=2	0	37.248	8	11	14	11	1	1647	184.5	7.88	9.1	11					specific	SMARCA4
FALSE	High	Master Protein	P51398	28S ribosomal protein S29, mitochondrial OS=Homo sapiens OX=9606 GN=DAP3 PE=1 SV=1	0	37.245	36	11	13	11	1	398	45.5	8.88	18.23	11					specific	DAP3
FALSE	High	Master Protein	Q7L014	Probable ATP-dependent RNA helicase DDX46 OS=Homo sapiens OX=9606 GN=DDX46 PE=1 SV=2	0	37.177	14	11	12	11	1	1031	117.3	9.29	12.21	11					specific	DDX46
FALSE	High	Master Protein	Q9H6R4	Nucleolar protein 6 OS=Homo sapiens OX=9606 GN=NOL6 PE=1 SV=2	0	37.099	16	11	12	11	1	1146	127.5	7.64	18.33	11					specific	NOL6
FALSE	High	Master Protein	Q9Y3L5	Ras-related protein Rap-2c OS=Homo sapiens OX=9606 GN=RAP2C PE=1 SV=1	0	37.056	76	10	11	3	1	183	20.7	4.94	20.35	10					specific	RAP2C
FALSE	High	Master Protein	Q9Y2R4	Probable ATP-dependent RNA helicase DDX52 OS=Homo sapiens OX=9606 GN=DDX52 PE=1 SV=3	0	36.823	24	8	10	8	1	599	67.5	9.67	14.11	8					specific	DDX52
FALSE	High	Master Protein	P08708	40S ribosomal protein S17 OS=Homo sapiens OX=9606 GN=RPS17 PE=1 SV=2	0	36.819	53	7	11	7	1	135	15.5	9.85	25.33	7					specific	RPS17
FALSE	High	Master Protein	Q92900	Regulator of nonsense transcripts 1 OS=Homo sapiens OX=9606 GN=UPF1 PE=1 SV=2	0	36.707	18	12	13	12	1	1129	124.3	6.61	12.02	12					specific	UPF1
FALSE	High	Master Protein	Q7Z2W4	Zinc finger CCCH-type antiviral protein 1 OS=Homo sapiens OX=9606 GN=ZC3HAV1 PE=1 SV=3	0	36.695	19	11	13	11	1	902	101.4	8.4	14.08	11					specific	ZC3HAV1
FALSE	High	Master Protein	P04259	Keratin, type II cytoskeletal 6B OS=Homo sapiens OX=9606 GN=KRT6B PE=1 SV=5	0	36.671	23	12	23	1	1	564	60	8	42.89	12					specific	KRT6B
FALSE	High	Master Protein	Q9NVI7	ATPase family AAA domain-containing protein 3A OS=Homo sapiens OX=9606 GN=ATAD3A PE=1 SV=2	0	36.571	22	12	13	6	1	634	71.3	8.98	23.51	12					specific	ATAD3A
FALSE	High	Master Protein	Q02241	Kinesin-like protein KIF23 OS=Homo sapiens OX=9606 GN=KIF23 PE=1 SV=3	0	36.538	16	11	13	11	1	960	110	8.51	12.87	11					specific	KIF23
FALSE	High	Master Protein	Q14254	Flotillin-2 OS=Homo sapiens OX=9606 GN=FLOT2 PE=1 SV=2	0	36.497	28	10	13	10	1	428	47	5.25	19.16	10					specific	FLOT2
FALSE	High	Master Protein	Q9NZR1	Tropomodulin-2 OS=Homo sapiens OX=9606 GN=TMOD2 PE=1 SV=1	0	36.467	45	8	8	8	1	351	39.6	5.27	20.45	8					specific	TMOD2
FALSE	High	Master Protein	P31153	S-adenosylmethionine synthase isoform type-2 OS=Homo sapiens OX=9606 GN=MAT2A PE=1 SV=1	0	36.365	42	12	13	12	1	395	43.6	6.48	14.8	12					nonspecific
FALSE	High	Master Protein	P35637	RNA-binding protein FUS OS=Homo sapiens OX=9606 GN=FUS PE=1 SV=1	0	36.341	22	10	11	8	1	526	53.4	9.36	17.04	10					nonspecific	FUS
FALSE	High	Master Protein	P33993	DNA replication licensing factor MCM7 OS=Homo sapiens OX=9606 GN=MCM7 PE=1 SV=4	0	36.069	33	15	17	15	1	719	81.3	6.46	11.76	15					nonspecific
FALSE	High	Master Protein	Q92499	ATP-dependent RNA helicase DDX1 OS=Homo sapiens OX=9606 GN=DDX1 PE=1 SV=2	0	35.778	21	13	14	13	1	740	82.4	7.23	10.71	13					nonspecific	DDX1
FALSE	High	Master Protein	P14625	Endoplasmin OS=Homo sapiens OX=9606 GN=HSP90B1 PE=1 SV=1	0	35.62	19	12	13	10	1	803	92.4	4.84	13.46	12					specific	HSP90B1
FALSE	High	Master Protein	P25398	40S ribosomal protein S12 OS=Homo sapiens OX=9606 GN=RPS12 PE=1 SV=3	0	35.528	58	7	10	7	1	132	14.5	7.21	22.05	7					specific	RPS12
FALSE	High	Master Protein	P55209	Nucleosome assembly protein 1-like 1 OS=Homo sapiens OX=9606 GN=NAP1L1 PE=1 SV=1	0	35.083	36	10	12	9	1	391	45.3	4.46	14.45	10					specific	NAP1L1
FALSE	High	Master Protein	P0DP25	Calmodulin-3 OS=Homo sapiens OX=9606 GN=CALM3 PE=1 SV=1	0	35.049	72	6	15	6	1	149	16.8	4.22	38.81	6					specific	CALM3
FALSE	High	Master Protein	Q13838	Spliceosome RNA helicase DDX39B OS=Homo sapiens OX=9606 GN=DDX39B PE=1 SV=1	0	34.897	38	9	10	4	1	428	49	5.67	23.12	9					specific	DDX39B
FALSE	High	Master Protein	Q9Y5S9	RNA-binding protein 8A OS=Homo sapiens OX=9606 GN=RBM8A PE=1 SV=1	0	34.682	56	7	8	7	1	174	19.9	5.72	15.61	7					specific	RBM8A
FALSE	High	Master Protein	Q9Y383	Putative RNA-binding protein Luc7-like 2 OS=Homo sapiens OX=9606 GN=LUC7L2 PE=1 SV=2	0	34.617	35	10	12	8	1	392	46.5	10.01	23.62	10					specific	LUC7L2
FALSE	High	Master Protein	P84090	Enhancer of rudimentary homolog OS=Homo sapiens OX=9606 GN=ERH PE=1 SV=1	0	34.47	67	6	11	6	1	104	12.3	5.92	19.39	6					specific	ERH
FALSE	High	Master Protein	Q15366	Poly(rC)-binding protein 2 OS=Homo sapiens OX=9606 GN=PCBP2 PE=1 SV=1	0	34.47	56	9	11	7	1	365	38.6	6.79	16.72	9					specific	PCBP2
FALSE	High	Master Protein	P84243	Histone H3.3 OS=Homo sapiens OX=9606 GN=H3-3A PE=1 SV=2	0	34.432	53	6	8	1	1	136	15.3	11.27	19.02	6					nonspecific
FALSE	High	Master Protein	Q9NRL2	Bromodomain adjacent to zinc finger domain protein 1A OS=Homo sapiens OX=9606 GN=BAZ1A PE=1 SV=2	0	34.39	11	12	12	12	1	1556	178.6	6.6	11.63	12					nonspecific	BAZ1A
FALSE	High	Master Protein	Q06787	Synaptic functional regulator FMR1 OS=Homo sapiens OX=9606 GN=FMR1 PE=1 SV=1	0	34.341	24	14	14	13	1	632	71.1	7.42	17.75	14					specific	FMR1
FALSE	High	Master Protein	O75400	Pre-mRNA-processing factor 40 homolog A OS=Homo sapiens OX=9606 GN=PRPF40A PE=1 SV=2	0	34.296	18	13	15	13	1	957	108.7	7.56	13.52	13					specific	PRPF40A
FALSE	High	Master Protein	P09622	Dihydrolipoyl dehydrogenase, mitochondrial OS=Homo sapiens OX=9606 GN=DLD PE=1 SV=2	0	34.284	24	8	10	8	1	509	54.1	7.85	22.89	8					specific	DLD
FALSE	High	Master Protein	P62241	40S ribosomal protein S8 OS=Homo sapiens OX=9606 GN=RPS8 PE=1 SV=2	0	34.185	46	10	14	10	1	208	24.2	10.32	24.71	10					specific	RPS8
FALSE	High	Master Protein	P26196	Probable ATP-dependent RNA helicase DDX6 OS=Homo sapiens OX=9606 GN=DDX6 PE=1 SV=2	0	34.175	36	11	11	11	1	483	54.4	8.66	15.22	11					specific	DDX6
FALSE	High	Master Protein	P49792	E3 SUMO-protein ligase RanBP2 OS=Homo sapiens OX=9606 GN=RANBP2 PE=1 SV=2	0	34.119	6	15	16	15	1	3224	358	6.2	5.42	15					specific	RANBP2
FALSE	High	Master Protein	Q01780	Exosome component 10 OS=Homo sapiens OX=9606 GN=EXOSC10 PE=1 SV=2	0	34.043	20	13	14	13	1	885	100.8	8.46	11.76	13					specific	EXOSC10
FALSE	High	Master Protein	Q13242	Serine/arginine-rich splicing factor 9 OS=Homo sapiens OX=9606 GN=SRSF9 PE=1 SV=1	0	33.93	44	11	11	11	1	221	25.5	8.65	20.22	11					specific	SRSF9
FALSE	High	Master Protein	Q13283	Ras GTPase-activating protein-binding protein 1 OS=Homo sapiens OX=9606 GN=G3BP1 PE=1 SV=1	0	33.844	24	7	9	7	1	466	52.1	5.52	15.35	7					specific	G3BP1
FALSE	High	Master Protein	Q12789	General transcription factor 3C polypeptide 1 OS=Homo sapiens OX=9606 GN=GTF3C1 PE=1 SV=4	0	33.844	11	15	16	15	1	2109	238.7	7.3	4.09	15					specific	GTF3C1
FALSE	High	Master Protein	O75494	Serine/arginine-rich splicing factor 10 OS=Homo sapiens OX=9606 GN=SRSF10 PE=1 SV=1	0	33.797	13	6	9	6	1	262	31.3	11.27	28.02	6					specific	SRSF10
FALSE	High	Master Protein	Q9BY77	Polymerase delta-interacting protein 3 OS=Homo sapiens OX=9606 GN=POLDIP3 PE=1 SV=2	0	33.787	34	10	11	10	1	421	46.1	9.99	16.65	10					specific	POLDIP3
FALSE	High	Master Protein	Q02543	60S ribosomal protein L18a OS=Homo sapiens OX=9606 GN=RPL18A PE=1 SV=2	0	33.726	34	9	14	9	1	176	20.7	10.71	26.22	9					specific	RPL18A
FALSE	High	Master Protein	Q09028	Histone-binding protein RBBP4 OS=Homo sapiens OX=9606 GN=RBBP4 PE=1 SV=3	0	33.718	32	8	8	5	1	425	47.6	4.89	13.14	8					specific	RBBP4
FALSE	High	Master Protein	O95232	Luc7-like protein 3 OS=Homo sapiens OX=9606 GN=LUC7L3 PE=1 SV=2	0	33.647	27	8	10	8	1	432	51.4	9.79	15.69	8					specific	LUC7L3
FALSE	High	Master Protein	Q92945	Far upstream element-binding protein 2 OS=Homo sapiens OX=9606 GN=KHSRP PE=1 SV=4	0	33.499	21	10	11	10	1	711	73.1	7.3	16.81	10					specific	KHSRP
FALSE	High	Master Protein	P46937	Transcriptional coactivator YAP1 OS=Homo sapiens OX=9606 GN=YAP1 PE=1 SV=2	0	33.408	31	7	7	7	1	504	54.4	5.17	13.57	7					specific	YAP1
FALSE	High	Master Protein	O60237	Protein phosphatase 1 regulatory subunit 12B OS=Homo sapiens OX=9606 GN=PPP1R12B PE=1 SV=2	0	33.281	16	10	10	9	1	982	110.3	5.67	11.55	10					specific	PPP1R12B
FALSE	High	Master Protein	P78316	Nucleolar protein 14 OS=Homo sapiens OX=9606 GN=NOP14 PE=1 SV=3	0	33.04	17	11	11	11	1	857	97.6	7.58	10.29	11					specific	NOP14
FALSE	High	Master Protein	Q9BRK4	Leucine zipper putative tumor suppressor 2 OS=Homo sapiens OX=9606 GN=LZTS2 PE=1 SV=2	0	32.987	24	12	12	11	1	669	72.7	6.51	12.86	12					specific
FALSE	High	Master Protein	Q96T37	RNA-binding protein 15 OS=Homo sapiens OX=9606 GN=RBM15 PE=1 SV=2	0	32.982	16	11	12	11	1	977	107.1	10.08	11.85	11					specific	RBM15
FALSE	High	Master Protein	Q5JTH9	RRP12-like protein OS=Homo sapiens OX=9606 GN=RRP12 PE=1 SV=2	0	32.89	15	12	12	12	1	1297	143.6	8.75	8.23	12					specific	RRP12
FALSE	High	Master Protein	P07355	Annexin A2 OS=Homo sapiens OX=9606 GN=ANXA2 PE=1 SV=2	0	32.876	32	8	9	8	1	339	38.6	7.75	13.47	8					nonspecific
FALSE	High	Master Protein	P63104	14-3-3 protein zeta/delta OS=Homo sapiens OX=9606 GN=YWHAZ PE=1 SV=1	0	32.775	40	7	7	6	1	245	27.7	4.79	20.5	7					nonspecific	YWHAZ
FALSE	High	Master Protein	Q9Y657	Spindlin-1 OS=Homo sapiens OX=9606 GN=SPIN1 PE=1 SV=3	0	32.726	36	5	6	5	1	262	29.6	6.96	17.19	5					specific	SPIN1
FALSE	High	Master Protein	P05387	60S acidic ribosomal protein P2 OS=Homo sapiens OX=9606 GN=RPLP2 PE=1 SV=1	0	32.466	64	7	7	7	1	115	11.7	4.54	17.03	7					specific	RPLP2
FALSE	High	Master Protein	P05388	60S acidic ribosomal protein P0 OS=Homo sapiens OX=9606 GN=RPLP0 PE=1 SV=1	0	32.434	42	10	13	10	1	317	34.3	5.97	25.38	10					specific	RPLP0
FALSE	High	Master Protein	Q14203	Dynactin subunit 1 OS=Homo sapiens OX=9606 GN=DCTN1 PE=1 SV=3	0	32.419	13	12	12	12	1	1278	141.6	5.81	13.75	12					specific	DCTN1
FALSE	High	Master Protein	Q02413	Desmoglein-1 OS=Homo sapiens OX=9606 GN=DSG1 PE=1 SV=2	0	32.322	12	8	10	8	1	1049	113.7	5.03	7.71	8					specific
FALSE	High	Master Protein	P55769	NHP2-like protein 1 OS=Homo sapiens OX=9606 GN=SNU13 PE=1 SV=3	0	32.264	69	7	8	7	1	128	14.2	8.46	17.97	7					specific	SNU13
FALSE	High	Master Protein	P60953	Cell division control protein 42 homolog OS=Homo sapiens OX=9606 GN=CDC42 PE=1 SV=2	0	32.256	43	6	7	6	1	191	21.2	6.55	17.24	6					specific	CDC42
FALSE	High	Master Protein	P84077	ADP-ribosylation factor 1 OS=Homo sapiens OX=9606 GN=ARF1 PE=1 SV=2	0	32.18	75	9	11	6	1	181	20.7	6.8	15.57	9					specific
FALSE	High	Master Protein	O95881	Thioredoxin domain-containing protein 12 OS=Homo sapiens OX=9606 GN=TXNDC12 PE=1 SV=1	0	32.153	59	6	8	6	1	172	19.2	5.4	18.89	6					specific	TXNDC12
FALSE	High	Master Protein	O75534	Cold shock domain-containing protein E1 OS=Homo sapiens OX=9606 GN=CSDE1 PE=1 SV=2	0	32.145	18	11	11	11	1	798	88.8	6.25	14.85	11					specific	CSDE1
FALSE	High	Master Protein	P63010	AP-2 complex subunit beta OS=Homo sapiens OX=9606 GN=AP2B1 PE=1 SV=1	0	32.137	18	12	12	12	1	937	104.5	5.38	13.57	12					specific	AP2B1
FALSE	High	Master Protein	P62750	60S ribosomal protein L23a OS=Homo sapiens OX=9606 GN=RPL23A PE=1 SV=1	0	32.132	43	7	12	7	1	156	17.7	10.45	23.87	7					specific	RPL23A
FALSE	High	Master Protein	P62995	Transformer-2 protein homolog beta OS=Homo sapiens OX=9606 GN=TRA2B PE=1 SV=1	0	32.098	30	7	12	7	1	288	33.6	11.25	14.48	7					specific	TRA2B
FALSE	High	Master Protein	Q8N3E9	1-phosphatidylinositol 4,5-bisphosphate phosphodiesterase delta-3 OS=Homo sapiens OX=9606 GN=PLCD3 PE=1 SV=3	0	31.866	29	11	12	11	1	789	89.2	6.98	9.46	11					specific	PLCD3
FALSE	High	Master Protein	Q9NZ32	Actin-related protein 10 OS=Homo sapiens OX=9606 GN=ACTR10 PE=1 SV=1	0	31.862	32	9	9	9	1	417	46.3	7.37	16.96	9					nonspecific
FALSE	High	Master Protein	Q9HB71	Calcyclin-binding protein OS=Homo sapiens OX=9606 GN=CACYBP PE=1 SV=2	0	31.799	61	10	10	10	1	228	26.2	8.25	13.01	10					nonspecific	CACYBP
FALSE	High	Master Protein	O00148	ATP-dependent RNA helicase DDX39A OS=Homo sapiens OX=9606 GN=DDX39A PE=1 SV=2	0	31.794	30	9	9	4	1	427	49.1	5.68	15.78	9					specific
FALSE	High	Master Protein	P61326	Protein mago nashi homolog OS=Homo sapiens OX=9606 GN=MAGOH PE=1 SV=1	0	31.766	43	5	6	5	1	146	17.2	6.11	16.28	5					specific
FALSE	High	Master Protein	Q9UN86	Ras GTPase-activating protein-binding protein 2 OS=Homo sapiens OX=9606 GN=G3BP2 PE=1 SV=2	0	31.692	23	6	9	6	1	482	54.1	5.55	9.94	6					specific	G3BP2
FALSE	High	Master Protein	Q8IWI9	MAX gene-associated protein OS=Homo sapiens OX=9606 GN=MGA PE=1 SV=4	0	31.669	5	11	11	11	1	3065	336	6.9	12.74	11					specific	MGA
FALSE	High	Master Protein	P68431	Histone H3.1 OS=Homo sapiens OX=9606 GN=H3C1 PE=1 SV=2	0	31.661	53	6	8	1	1	136	15.4	11.12	18.17	6					nonspecific
FALSE	High	Master Protein	Q9GZR7	ATP-dependent RNA helicase DDX24 OS=Homo sapiens OX=9606 GN=DDX24 PE=1 SV=1	0	31.623	16	9	9	9	1	859	96.3	9.06	13.58	9					nonspecific	DDX24
FALSE	High	Master Protein	Q9ULJ8	Neurabin-1 OS=Homo sapiens OX=9606 GN=PPP1R9A PE=1 SV=2	0	31.493	17	11	12	10	1	1098	123.3	5.1	8.75	11					specific	PPP1R9A
FALSE	High	Master Protein	P61225	Ras-related protein Rap-2b OS=Homo sapiens OX=9606 GN=RAP2B PE=1 SV=1	0	31.381	68	9	9	4	1	183	20.5	4.81	14.24	9					specific	RAP2B
FALSE	High	Master Protein	Q15287	RNA-binding protein with serine-rich domain 1 OS=Homo sapiens OX=9606 GN=RNPS1 PE=1 SV=1	0	31.226	27	7	8	7	1	305	34.2	11.84	19.72	7					specific	RNPS1
FALSE	High	Master Protein	Q96SI9	Spermatid perinuclear RNA-binding protein OS=Homo sapiens OX=9606 GN=STRBP PE=1 SV=1	0	31.139	12	8	9	4	1	672	73.6	8.72	11.62	8					specific	STRBP
FALSE	High	Master Protein	Q9NXV2	BTB/POZ domain-containing protein KCTD5 OS=Homo sapiens OX=9606 GN=KCTD5 PE=1 SV=1	0	30.992	66	7	7	7	1	234	26.1	6.24	14.26	7					specific	KCTD5
FALSE	High	Master Protein	Q9ULV0	Unconventional myosin-Vb OS=Homo sapiens OX=9606 GN=MYO5B PE=1 SV=3	0	30.789	7	11	12	6	1	1848	213.5	7.2	16.62	11					nonspecific
FALSE	High	Master Protein	O60832	H/ACA ribonucleoprotein complex subunit DKC1 OS=Homo sapiens OX=9606 GN=DKC1 PE=1 SV=3	0	30.636	21	6	8	6	1	514	57.6	9.42	9.65	6					nonspecific	DKC1
FALSE	High	Master Protein	Q9BZE4	Nucleolar GTP-binding protein 1 OS=Homo sapiens OX=9606 GN=GTPBP4 PE=1 SV=3	0	30.594	23	10	11	10	1	634	73.9	9.5	12.47	10					specific	GTPBP4
FALSE	High	Master Protein	Q6PKG0	La-related protein 1 OS=Homo sapiens OX=9606 GN=LARP1 PE=1 SV=2	0	30.285	17	13	14	13	1	1096	123.4	8.82	6.24	13					specific	LARP1
FALSE	High	Master Protein	P07195	L-lactate dehydrogenase B chain OS=Homo sapiens OX=9606 GN=LDHB PE=1 SV=2	0	30.089	31	7	7	6	1	334	36.6	6.05	15.33	7					specific	LDHB
FALSE	High	Master Protein	P23588	Eukaryotic translation initiation factor 4B OS=Homo sapiens OX=9606 GN=EIF4B PE=1 SV=2	0	30.03	22	8	12	8	1	611	69.1	5.73	19.16	8					specific	EIF4B
FALSE	High	Master Protein	P41252	Isoleucine--tRNA ligase, cytoplasmic OS=Homo sapiens OX=9606 GN=IARS1 PE=1 SV=2	0	30.017	10	10	10	10	1	1262	144.4	6.15	14.95	10					specific	IARS1
FALSE	High	Master Protein	P06241	Tyrosine-protein kinase Fyn OS=Homo sapiens OX=9606 GN=FYN PE=1 SV=3	0	29.566	26	11	11	6	1	537	60.7	6.67	15.68	11					specific	FYN
FALSE	High	Master Protein	Q8N163	Cell cycle and apoptosis regulator protein 2 OS=Homo sapiens OX=9606 GN=CCAR2 PE=1 SV=2	0	29.507	15	10	10	10	1	923	102.8	5.22	9.84	10					nonspecific
FALSE	High	Master Protein	O95782	AP-2 complex subunit alpha-1 OS=Homo sapiens OX=9606 GN=AP2A1 PE=1 SV=3	0	29.449	17	11	11	7	1	977	107.5	7.03	10.26	11					nonspecific	AP2A1
FALSE	High	Master Protein	P63000	Ras-related C3 botulinum toxin substrate 1 OS=Homo sapiens OX=9606 GN=RAC1 PE=1 SV=1	0	29.4	36	5	7	4	1	192	21.4	8.5	20.62	5					specific	RAC1
FALSE	High	Master Protein	P62910	60S ribosomal protein L32 OS=Homo sapiens OX=9606 GN=RPL32 PE=1 SV=2	0	29.393	30	6	9	6	1	135	15.9	11.33	16.31	6					nonspecific
FALSE	High	Master Protein	P05455	Lupus La protein OS=Homo sapiens OX=9606 GN=SSB PE=1 SV=2	0	29.382	28	8	10	8	1	408	46.8	7.12	10.82	8					nonspecific	SSB
FALSE	High	Master Protein	O43809	Cleavage and polyadenylation specificity factor subunit 5 OS=Homo sapiens OX=9606 GN=NUDT21 PE=1 SV=1	0	29.312	46	9	9	9	1	227	26.2	8.82	13.54	9					specific	NUDT21
FALSE	High	Master Protein	P62829	60S ribosomal protein L23 OS=Homo sapiens OX=9606 GN=RPL23 PE=1 SV=1	0	29.172	34	5	5	5	1	140	14.9	10.51	15.74	5					specific	RPL23
FALSE	High	Master Protein	Q9BQ39	ATP-dependent RNA helicase DDX50 OS=Homo sapiens OX=9606 GN=DDX50 PE=1 SV=1	0	29.144	20	10	10	9	1	737	82.5	9.17	12.83	10					specific	DDX50
FALSE	High	Master Protein	Q86U42	Polyadenylate-binding protein 2 OS=Homo sapiens OX=9606 GN=PABPN1 PE=1 SV=3	0	28.996	26	7	8	7	1	306	32.7	5.06	17.24	7					specific	PABPN1
FALSE	High	Master Protein	P40227	T-complex protein 1 subunit zeta OS=Homo sapiens OX=9606 GN=CCT6A PE=1 SV=3	0	28.836	24	9	10	9	1	531	58	6.68	10.05	9					specific
FALSE	High	Master Protein	P36542	ATP synthase subunit gamma, mitochondrial OS=Homo sapiens OX=9606 GN=ATP5F1C PE=1 SV=1	0	28.734	27	6	8	6	1	298	33	9.22	12.63	6					specific	ATP5F1C
FALSE	High	Master Protein	P50148	Guanine nucleotide-binding protein G(q) subunit alpha OS=Homo sapiens OX=9606 GN=GNAQ PE=1 SV=4	0	28.71	38	8	8	3	1	359	42.1	5.68	13.31	8					specific	GNAQ
FALSE	High	Master Protein	Q9Y3I0	RNA-splicing ligase RtcB homolog OS=Homo sapiens OX=9606 GN=RTCB PE=1 SV=1	0	28.647	31	10	10	10	1	505	55.2	7.23	12.03	10					specific	RTCB
FALSE	High	Master Protein	O00161	Synaptosomal-associated protein 23 OS=Homo sapiens OX=9606 GN=SNAP23 PE=1 SV=1	0	28.613	56	8	9	8	1	211	23.3	5.01	15.95	8					nonspecific
FALSE	High	Master Protein	Q9Y2J2	Band 4.1-like protein 3 OS=Homo sapiens OX=9606 GN=EPB41L3 PE=1 SV=2	0	28.513	10	8	9	5	1	1087	120.6	5.19	8.81	8					nonspecific	EPB41L3
FALSE	High	Master Protein	P07237	Protein disulfide-isomerase OS=Homo sapiens OX=9606 GN=P4HB PE=1 SV=3	0	28.456	25	9	10	9	1	508	57.1	4.87	12.19	9					specific	P4HB
FALSE	High	Master Protein	P83916	Chromobox protein homolog 1 OS=Homo sapiens OX=9606 GN=CBX1 PE=1 SV=1	0	28.414	51	7	7	6	1	185	21.4	4.93	17.97	7					specific	CBX1
FALSE	High	Master Protein	Q9Y224	RNA transcription, translation and transport factor protein OS=Homo sapiens OX=9606 GN=RTRAF PE=1 SV=1	0	28.404	41	9	10	9	1	244	28.1	6.65	18.25	9					specific	RTRAF
FALSE	High	Master Protein	Q14684	Ribosomal RNA processing protein 1 homolog B OS=Homo sapiens OX=9606 GN=RRP1B PE=1 SV=3	0	28.382	19	9	9	9	1	758	84.4	9.76	7.67	9					specific	RRP1B
FALSE	High	Master Protein	P62888	60S ribosomal protein L30 OS=Homo sapiens OX=9606 GN=RPL30 PE=1 SV=2	0	28.318	51	5	8	5	1	115	12.8	9.63	18.68	5					specific	RPL30
FALSE	High	Master Protein	Q969X6	U3 small nucleolar RNA-associated protein 4 homolog OS=Homo sapiens OX=9606 GN=UTP4 PE=1 SV=1	0	28.224	23	10	12	10	1	686	76.8	8.85	6.14	10					specific	UTP4
FALSE	High	Master Protein	P62277	40S ribosomal protein S13 OS=Homo sapiens OX=9606 GN=RPS13 PE=1 SV=2	0	28.216	40	8	9	8	1	151	17.2	10.54	19.45	8					specific	RPS13
FALSE	High	Master Protein	Q14562	ATP-dependent RNA helicase DHX8 OS=Homo sapiens OX=9606 GN=DHX8 PE=1 SV=1	0	28.198	13	11	11	10	1	1220	139.2	8.32	10.54	11					specific	DHX8
FALSE	High	Master Protein	P62937	Peptidyl-prolyl cis-trans isomerase A OS=Homo sapiens OX=9606 GN=PPIA PE=1 SV=2	0	28.14	39	7	9	7	1	165	18	7.81	19.96	7					specific	PPIA
FALSE	High	Master Protein	Q9Y3F4	Serine-threonine kinase receptor-associated protein OS=Homo sapiens OX=9606 GN=STRAP PE=1 SV=1	0	28.07	30	8	8	8	1	350	38.4	5.12	9.47	8					specific	STRAP
FALSE	High	Master Protein	A0A075B6S2	Immunoglobulin kappa variable 2D-29 OS=Homo sapiens OX=9606 GN=IGKV2D-29 PE=3 SV=1	0	27.958	19	4	9	4	1	120	13.1	7.12	17.47	4					nonspecific
FALSE	High	Master Protein	P62244	40S ribosomal protein S15a OS=Homo sapiens OX=9606 GN=RPS15A PE=1 SV=2	0	27.956	53	7	10	7	1	130	14.8	10.13	18.67	7					nonspecific	RPS15A
FALSE	High	Master Protein	O14979	Heterogeneous nuclear ribonucleoprotein D-like OS=Homo sapiens OX=9606 GN=HNRNPDL PE=1 SV=3	0	27.882	24	9	10	7	1	420	46.4	9.57	17.86	9					specific	HNRNPDL
FALSE	High	Master Protein	Q9Y4W2	Ribosomal biogenesis protein LAS1L OS=Homo sapiens OX=9606 GN=LAS1L PE=1 SV=2	0	27.841	20	10	12	10	1	734	83	4.73	13.57	10					nonspecific
FALSE	High	Master Protein	Q9BVI4	Nucleolar complex protein 4 homolog OS=Homo sapiens OX=9606 GN=NOC4L PE=1 SV=1	0	27.771	32	8	9	8	1	516	58.4	7.49	4.65	8					nonspecific	NOC4L
FALSE	High	Master Protein	P30101	Protein disulfide-isomerase A3 OS=Homo sapiens OX=9606 GN=PDIA3 PE=1 SV=4	0	27.761	24	9	10	9	1	505	56.7	6.35	2.19	9					specific	PDIA3
FALSE	High	Master Protein	P31942	Heterogeneous nuclear ribonucleoprotein H3 OS=Homo sapiens OX=9606 GN=HNRNPH3 PE=1 SV=2	0	27.605	30	6	7	6	1	346	36.9	6.87	13.68	6					specific	HNRNPH3
FALSE	High	Master Protein	Q8WUM0	Nuclear pore complex protein Nup133 OS=Homo sapiens OX=9606 GN=NUP133 PE=1 SV=2	0	27.58	15	10	11	10	1	1156	128.9	5.1	3.15	10					specific	NUP133
FALSE	High	Master Protein	P32119	Peroxiredoxin-2 OS=Homo sapiens OX=9606 GN=PRDX2 PE=1 SV=5	0	27.553	66	9	9	8	1	198	21.9	5.97	13.48	9					specific	PRDX2
FALSE	High	Master Protein	Q13247	Serine/arginine-rich splicing factor 6 OS=Homo sapiens OX=9606 GN=SRSF6 PE=1 SV=2	0	27.542	24	9	14	6	1	344	39.6	11.43	21.27	9					specific	SRSF6
FALSE	High	Master Protein	P61224	Ras-related protein Rap-1b OS=Homo sapiens OX=9606 GN=RAP1B PE=1 SV=1	0	27.479	49	6	8	1	1	184	20.8	5.78	14.86	6					specific	RAP1B
FALSE	High	Master Protein	Q96FS4	Signal-induced proliferation-associated protein 1 OS=Homo sapiens OX=9606 GN=SIPA1 PE=1 SV=1	0	27.31	12	8	9	8	1	1042	112.1	6.6	12	8					specific	SIPA1
FALSE	High	Master Protein	Q155Q3	Dixin OS=Homo sapiens OX=9606 GN=DIXDC1 PE=1 SV=2	0	27.3	25	10	11	10	1	683	77.4	6.24	5.5	10					specific	DIXDC1
FALSE	High	Master Protein	Q15286	Ras-related protein Rab-35 OS=Homo sapiens OX=9606 GN=RAB35 PE=1 SV=1	0	27.212	46	7	10	6	1	201	23	8.29	20.74	7					specific	RAB35
FALSE	High	Master Protein	B5ME19	Eukaryotic translation initiation factor 3 subunit C-like protein OS=Homo sapiens OX=9606 GN=EIF3CL PE=1 SV=1	0	27.14	19	11	11	11	1	914	105.4	5.64	10.76	11					specific	EIF3CL
FALSE	High	Master Protein	P60891	Ribose-phosphate pyrophosphokinase 1 OS=Homo sapiens OX=9606 GN=PRPS1 PE=1 SV=2	0	27.127	48	8	8	8	1	318	34.8	6.98	9.88	8					specific	PRPS1
FALSE	High	Master Protein	Q08170	Serine/arginine-rich splicing factor 4 OS=Homo sapiens OX=9606 GN=SRSF4 PE=1 SV=2	0	26.962	14	8	10	5	1	494	56.6	11.52	19.84	8					specific	SRSF4
FALSE	High	Master Protein	P55072	Transitional endoplasmic reticulum ATPase OS=Homo sapiens OX=9606 GN=VCP PE=1 SV=4	0	26.961	20	10	10	10	1	806	89.3	5.26	10.5	10					specific	VCP
FALSE	High	Master Protein	Q00325	Phosphate carrier protein, mitochondrial OS=Homo sapiens OX=9606 GN=SLC25A3 PE=1 SV=2	0	26.947	32	7	9	7	1	362	40.1	9.38	16.14	7					specific	SLC25A3
FALSE	High	Master Protein	Q12874	Splicing factor 3A subunit 3 OS=Homo sapiens OX=9606 GN=SF3A3 PE=1 SV=1	0	26.876	26	8	9	8	1	501	58.8	5.38	7.3	8					specific	SF3A3
FALSE	High	Master Protein	P18583	Protein SON OS=Homo sapiens OX=9606 GN=SON PE=1 SV=4	0	26.796	8	12	12	12	1	2426	263.7	5.64	6.47	12					specific	SON
FALSE	High	Master Protein	Q12849	G-rich sequence factor 1 OS=Homo sapiens OX=9606 GN=GRSF1 PE=1 SV=3	0	26.716	29	8	8	8	1	480	53.1	6.19	6.47	8					specific	GRSF1
FALSE	High	Master Protein	P28290	Protein ITPRID2 OS=Homo sapiens OX=9606 GN=ITPRID2 PE=1 SV=3	0	26.606	11	10	10	10	1	1259	138.3	5.19	13.72	10					nonspecific
FALSE	High	Master Protein	Q9GZL7	Ribosome biogenesis protein WDR12 OS=Homo sapiens OX=9606 GN=WDR12 PE=1 SV=2	0	26.497	24	7	7	7	1	423	47.7	5.9	13.92	7					nonspecific	WDR12
FALSE	High	Master Protein	P46013	Proliferation marker protein Ki-67 OS=Homo sapiens OX=9606 GN=MKI67 PE=1 SV=2	0	26.492	5	10	11	10	1	3256	358.5	9.45	3.47	10					nonspecific
FALSE	High	Master Protein	Q14683	Structural maintenance of chromosomes protein 1A OS=Homo sapiens OX=9606 GN=SMC1A PE=1 SV=2	0	26.46	10	9	9	9	1	1233	143.1	7.64	7.72	9					specific
FALSE	High	Master Protein	Q9H6S0	3'-5' RNA helicase YTHDC2 OS=Homo sapiens OX=9606 GN=YTHDC2 PE=1 SV=2	0	26.417	11	11	12	11	1	1430	160.1	8.4	4.41	11					specific	YTHDC2
FALSE	High	Master Protein	P26373	60S ribosomal protein L13 OS=Homo sapiens OX=9606 GN=RPL13 PE=1 SV=4	0	26.409	41	10	13	10	1	211	24.2	11.65	19.93	10					specific
FALSE	High	Master Protein	Q9P0M6	Core histone macro-H2A.2 OS=Homo sapiens OX=9606 GN=H2AFY2 PE=1 SV=3	0	26.378	30	7	7	5	1	372	40	9.69	14.15	7					specific	H2AFY2
FALSE	High	Master Protein	P16402	Histone H1.3 OS=Homo sapiens OX=9606 GN=H1-3 PE=1 SV=2	0	26.257	17	7	10	7	1	221	22.3	11.02	22.6	7					specific	H1-3
FALSE	High	Master Protein	Q9Y265	RuvB-like 1 OS=Homo sapiens OX=9606 GN=RUVBL1 PE=1 SV=1	0	26.251	24	8	9	8	1	456	50.2	6.42	10.95	8					specific	RUVBL1
FALSE	High	Master Protein	Q9H4G4	Golgi-associated plant pathogenesis-related protein 1 OS=Homo sapiens OX=9606 GN=GLIPR2 PE=1 SV=3	0	26.117	60	6	6	6	1	154	17.2	9.41	16.39	6					specific	GLIPR2
FALSE	High	Master Protein	Q9UQE7	Structural maintenance of chromosomes protein 3 OS=Homo sapiens OX=9606 GN=SMC3 PE=1 SV=2	0	26.114	9	9	11	9	1	1217	141.5	7.18	7.99	9					specific	SMC3
FALSE	High	Master Protein	P46781	40S ribosomal protein S9 OS=Homo sapiens OX=9606 GN=RPS9 PE=1 SV=3	0	26.004	34	11	15	11	1	194	22.6	10.65	28.83	11					specific
FALSE	High	Master Protein	P24928	DNA-directed RNA polymerase II subunit RPB1 OS=Homo sapiens OX=9606 GN=POLR2A PE=1 SV=2	0	25.987	7	8	9	8	1	1970	217	7.37	6.88	8					specific	POLR2A
FALSE	High	Master Protein	Q96EY7	Pentatricopeptide repeat domain-containing protein 3, mitochondrial OS=Homo sapiens OX=9606 GN=PTCD3 PE=1 SV=3	0	25.971	18	9	10	9	1	689	78.5	6.42	6.77	9					specific	PTCD3
FALSE	High	Master Protein	Q13561	Dynactin subunit 2 OS=Homo sapiens OX=9606 GN=DCTN2 PE=1 SV=4	0	25.888	30	7	8	7	1	401	44.2	5.21	14.78	7					specific	DCTN2
FALSE	High	Master Protein	P35222	Catenin beta-1 OS=Homo sapiens OX=9606 GN=CTNNB1 PE=1 SV=1	0	25.833	19	9	9	6	1	781	85.4	5.86	6.28	9					specific	CTNNB1
FALSE	High	Master Protein	Q15061	WD repeat-containing protein 43 OS=Homo sapiens OX=9606 GN=WDR43 PE=1 SV=3	0	25.831	19	7	8	7	1	677	74.8	5.57	10.97	7					specific	WDR43
FALSE	High	Master Protein	P61981	14-3-3 protein gamma OS=Homo sapiens OX=9606 GN=YWHAG PE=1 SV=2	0	25.825	38	6	6	4	1	247	28.3	4.89	13.02	6					specific	YWHAG
FALSE	High	Master Protein	Q9BUJ2	Heterogeneous nuclear ribonucleoprotein U-like protein 1 OS=Homo sapiens OX=9606 GN=HNRNPUL1 PE=1 SV=2	0	25.817	14	8	8	8	1	856	95.7	6.92	8.56	8					specific	HNRNPUL1
FALSE	High	Master Protein	P10114	Ras-related protein Rap-2a OS=Homo sapiens OX=9606 GN=RAP2A PE=1 SV=1	0	25.734	59	8	8	2	1	183	20.6	4.82	9.71	8					nonspecific
FALSE	High	Master Protein	Q99729	Heterogeneous nuclear ribonucleoprotein A/B OS=Homo sapiens OX=9606 GN=HNRNPAB PE=1 SV=2	0	25.603	27	9	10	8	1	332	36.2	8.21	11.29	9					nonspecific
FALSE	High	Master Protein	P62249	40S ribosomal protein S16 OS=Homo sapiens OX=9606 GN=RPS16 PE=1 SV=2	0	25.591	50	8	12	8	1	146	16.4	10.21	25.26	8					nonspecific	RPS16
FALSE	High	Master Protein	Q13895	Bystin OS=Homo sapiens OX=9606 GN=BYSL PE=1 SV=3	0	25.501	26	9	9	9	1	437	49.6	8.12	5.71	9					specific	BYSL
FALSE	High	Master Protein	Q92552	28S ribosomal protein S27, mitochondrial OS=Homo sapiens OX=9606 GN=MRPS27 PE=1 SV=3	0	25.488	30	9	9	9	1	414	47.6	6.18	9.89	9					specific	MRPS27
FALSE	High	Master Protein	P30050	60S ribosomal protein L12 OS=Homo sapiens OX=9606 GN=RPL12 PE=1 SV=1	0	25.481	55	6	7	6	1	165	17.8	9.42	21.86	6					specific	RPL12
FALSE	High	Master Protein	Q15181	Inorganic pyrophosphatase OS=Homo sapiens OX=9606 GN=PPA1 PE=1 SV=2	0	25.456	28	5	6	5	1	289	32.6	5.86	10.83	5					nonspecific
FALSE	High	Master Protein	O95793	Double-stranded RNA-binding protein Staufen homolog 1 OS=Homo sapiens OX=9606 GN=STAU1 PE=1 SV=2	0	25.437	23	8	8	7	1	577	63.1	9.44	10.72	8					nonspecific	STAU1
FALSE	High	Master Protein	Q03393	6-pyruvoyl tetrahydrobiopterin synthase OS=Homo sapiens OX=9606 GN=PTS PE=1 SV=1	0	25.384	41	6	6	6	1	145	16.4	6.68	13.34	6					specific	PTS
FALSE	High	Master Protein	P62280	40S ribosomal protein S11 OS=Homo sapiens OX=9606 GN=RPS11 PE=1 SV=3	0	25.363	47	10	12	10	1	158	18.4	10.3	14.33	10					specific	RPS11
FALSE	High	Master Protein	P61160	Actin-related protein 2 OS=Homo sapiens OX=9606 GN=ACTR2 PE=1 SV=1	0	25.327	26	7	8	7	1	394	44.7	6.74	1.65	7					specific
FALSE	High	Master Protein	P18669	Phosphoglycerate mutase 1 OS=Homo sapiens OX=9606 GN=PGAM1 PE=1 SV=2	0	25.303	52	8	8	8	1	254	28.8	7.18	8.39	8					specific	PGAM1
FALSE	High	Master Protein	Q9UKD2	mRNA turnover protein 4 homolog OS=Homo sapiens OX=9606 GN=MRTO4 PE=1 SV=2	0	25.233	35	8	9	8	1	239	27.5	8.29	15.85	8					specific	MRTO4
FALSE	High	Master Protein	Q99623	Prohibitin-2 OS=Homo sapiens OX=9606 GN=PHB2 PE=1 SV=2	0	25.137	34	8	8	8	1	299	33.3	9.83	10.46	8					specific	PHB2
FALSE	High	Master Protein	Q14156	Protein EFR3 homolog A OS=Homo sapiens OX=9606 GN=EFR3A PE=1 SV=2	0	25.065	19	9	11	9	1	821	92.9	6.7	7.46	9					specific	EFR3A
FALSE	High	Master Protein	P62070	Ras-related protein R-Ras2 OS=Homo sapiens OX=9606 GN=RRAS2 PE=1 SV=1	0	25.011	43	7	8	7	1	204	23.4	6.01	15.92	7					specific	RRAS2
FALSE	High	Master Protein	Q96GQ7	Probable ATP-dependent RNA helicase DDX27 OS=Homo sapiens OX=9606 GN=DDX27 PE=1 SV=2	0	24.915	17	10	12	10	1	796	89.8	9.28	16.27	10					specific	DDX27
FALSE	High	Master Protein	O60716	Catenin delta-1 OS=Homo sapiens OX=9606 GN=CTNND1 PE=1 SV=1	0	24.839	14	9	10	9	1	968	108.1	6.23	6.82	9					specific	CTNND1
FALSE	High	Master Protein	O60825	6-phosphofructo-2-kinase/fructose-2,6-bisphosphatase 2 OS=Homo sapiens OX=9606 GN=PFKFB2 PE=1 SV=2	0	24.821	19	8	8	5	1	505	58.4	8.38	12.79	8					specific	PFKFB2
FALSE	High	Master Protein	P12931	Proto-oncogene tyrosine-protein kinase Src OS=Homo sapiens OX=9606 GN=SRC PE=1 SV=3	0	24.659	18	9	9	4	1	536	59.8	7.42	13.3	9					specific	SRC
FALSE	High	Master Protein	P62979	Ubiquitin-40S ribosomal protein S27a OS=Homo sapiens OX=9606 GN=RPS27A PE=1 SV=2	0	24.502	33	5	8	5	1	156	18	9.64	12.81	5					specific
FALSE	High	Master Protein	P0C0S5	Histone H2A.Z OS=Homo sapiens OX=9606 GN=H2AZ1 PE=1 SV=2	0	24.493	54	6	9	4	1	128	13.5	10.58	22.27	6					specific	H2AZ1
FALSE	High	Master Protein	Q96G21	U3 small nucleolar ribonucleoprotein protein IMP4 OS=Homo sapiens OX=9606 GN=IMP4 PE=1 SV=1	0	24.368	31	5	7	5	1	291	33.7	9.47	8.04	5					specific	IMP4
FALSE	High	Master Protein	P46776	60S ribosomal protein L27a OS=Homo sapiens OX=9606 GN=RPL27A PE=1 SV=2	0	24.366	33	7	9	7	1	148	16.6	11	18.74	7					specific	RPL27A
FALSE	High	Master Protein	P11802	Cyclin-dependent kinase 4 OS=Homo sapiens OX=9606 GN=CDK4 PE=1 SV=2	0	24.363	30	7	9	6	1	303	33.7	7.01	14.54	7					nonspecific
FALSE	High	Master Protein	P54136	Arginine--tRNA ligase, cytoplasmic OS=Homo sapiens OX=9606 GN=RARS1 PE=1 SV=2	0	24.259	18	10	11	10	1	660	75.3	6.68	4.4	10					nonspecific
FALSE	High	Master Protein	P30876	DNA-directed RNA polymerase II subunit RPB2 OS=Homo sapiens OX=9606 GN=POLR2B PE=1 SV=1	0	24.241	11	11	12	11	1	1174	133.8	6.87	6.98	11					nonspecific	POLR2B
FALSE	High	Master Protein	P16615	Sarcoplasmic/endoplasmic reticulum calcium ATPase 2 OS=Homo sapiens OX=9606 GN=ATP2A2 PE=1 SV=1	0	24.222	10	8	8	8	1	1042	114.7	5.34	6.71	8					specific	ATP2A2
FALSE	High	Master Protein	Q9BXP5	Serrate RNA effector molecule homolog OS=Homo sapiens OX=9606 GN=SRRT PE=1 SV=1	0	24.145	15	10	10	10	1	876	100.6	5.96	4.51	10					specific
FALSE	High	Master Protein	P12004	Proliferating cell nuclear antigen OS=Homo sapiens OX=9606 GN=PCNA PE=1 SV=1	0	24.125	32	6	8	6	1	261	28.8	4.69	13.47	6					nonspecific
FALSE	High	Master Protein	Q9Y2R9	28S ribosomal protein S7, mitochondrial OS=Homo sapiens OX=9606 GN=MRPS7 PE=1 SV=2	0	24.114	29	7	10	7	1	242	28.1	9.99	6.45	7					nonspecific
FALSE	High	Master Protein	P49902	Cytosolic purine 5'-nucleotidase OS=Homo sapiens OX=9606 GN=NT5C2 PE=1 SV=1	0	24.102	24	9	10	9	1	561	64.9	6.14	6.97	9					nonspecific
FALSE	High	Master Protein	Q13263	Transcription intermediary factor 1-beta OS=Homo sapiens OX=9606 GN=TRIM28 PE=1 SV=5	0	24.077	17	8	8	8	1	835	88.5	5.77	4.91	8					specific
FALSE	High	Master Protein	P41091	Eukaryotic translation initiation factor 2 subunit 3 OS=Homo sapiens OX=9606 GN=EIF2S3 PE=1 SV=3	0	22.526	25	7	8	7	1	472	51.1	8.4	9.36	7					nonspecific
FALSE	High	Master Protein	P62913	60S ribosomal protein L11 OS=Homo sapiens OX=9606 GN=RPL11 PE=1 SV=2	0	22.48	49	5	7	5	1	178	20.2	9.6	9.06	5					nonspecific
FALSE	High	Master Protein	Q99417	c-Myc-binding protein OS=Homo sapiens OX=9606 GN=MYCBP PE=1 SV=3	0	22.431	74	6	7	6	1	103	12	5.91	11.34	6					nonspecific
FALSE	High	Master Protein	Q9H0S4	Probable ATP-dependent RNA helicase DDX47 OS=Homo sapiens OX=9606 GN=DDX47 PE=1 SV=1	0	22.417	21	8	8	8	1	455	50.6	9.1	10.74	8					nonspecific	DDX47
FALSE	High	Master Protein	P62316	Small nuclear ribonucleoprotein Sm D2 OS=Homo sapiens OX=9606 GN=SNRPD2 PE=1 SV=1	0	22.404	65	9	9	9	1	118	13.5	9.91	9.92	9					specific	SNRPD2
FALSE	High	Master Protein	P62318	Small nuclear ribonucleoprotein Sm D3 OS=Homo sapiens OX=9606 GN=SNRPD3 PE=1 SV=1	0	22.396	43	5	6	5	1	126	13.9	10.32	12.77	5					specific	SNRPD3
FALSE	High	Master Protein	P40429	60S ribosomal protein L13a OS=Homo sapiens OX=9606 GN=RPL13A PE=1 SV=2	0	22.39	26	7	11	7	1	203	23.6	10.93	22.99	7					specific	RPL13A
FALSE	High	Master Protein	Q5T5U3	Rho GTPase-activating protein 21 OS=Homo sapiens OX=9606 GN=ARHGAP21 PE=1 SV=2	0	22.36	7	9	9	9	1	1958	217.3	7.8	4.06	9					nonspecific
FALSE	High	Master Protein	O00505	Importin subunit alpha-4 OS=Homo sapiens OX=9606 GN=KPNA3 PE=1 SV=2	0	22.305	24	6	7	4	1	521	57.8	4.94	9.89	6					nonspecific	KPNA3
FALSE	High	Master Protein	Q8N1N4	Keratin, type II cytoskeletal 78 OS=Homo sapiens OX=9606 GN=KRT78 PE=1 SV=2	0	22.278	16	7	7	6	1	520	56.8	6.02	9.77	7					specific	KRT78
FALSE	High	Master Protein	Q66PJ3	ADP-ribosylation factor-like protein 6-interacting protein 4 OS=Homo sapiens OX=9606 GN=ARL6IP4 PE=1 SV=2	0	22.216	14	4	5	4	1	421	44.9	10.93	11.72	4					nonspecific
FALSE	High	Master Protein	Q15269	Periodic tryptophan protein 2 homolog OS=Homo sapiens OX=9606 GN=PWP2 PE=2 SV=2	0	22.194	12	9	9	9	1	919	102.4	6.15	7.45	9					nonspecific	PWP2
FALSE	High	Master Protein	P22392	Nucleoside diphosphate kinase B OS=Homo sapiens OX=9606 GN=NME2 PE=1 SV=1	0	22.186	66	8	9	4	1	152	17.3	8.41	12.65	8					specific	NME2
FALSE	High	Master Protein	P08621	U1 small nuclear ribonucleoprotein 70 kDa OS=Homo sapiens OX=9606 GN=SNRNP70 PE=1 SV=2	0	22.164	18	6	7	6	1	437	51.5	9.94	7.93	6					specific	SNRNP70
FALSE	High	Master Protein	Q13823	Nucleolar GTP-binding protein 2 OS=Homo sapiens OX=9606 GN=GNL2 PE=1 SV=1	0	22.097	13	7	7	7	1	731	83.6	9.25	7.57	7					nonspecific
FALSE	High	Master Protein	Q12769	Nuclear pore complex protein Nup160 OS=Homo sapiens OX=9606 GN=NUP160 PE=1 SV=3	0	22.094	10	8	8	8	1	1436	162	5.5	4.13	8					nonspecific	NUP160
FALSE	High	Master Protein	Q96GA3	Protein LTV1 homolog OS=Homo sapiens OX=9606 GN=LTV1 PE=1 SV=1	0	22.069	27	9	9	9	1	475	54.8	4.91	7.73	9					specific	LTV1
FALSE	High	Master Protein	Q9Y230	RuvB-like 2 OS=Homo sapiens OX=9606 GN=RUVBL2 PE=1 SV=3	0	22.016	22	9	9	9	1	463	51.1	5.64	10.15	9					specific	RUVBL2
FALSE	High	Master Protein	P19086	Guanine nucleotide-binding protein G(z) subunit alpha OS=Homo sapiens OX=9606 GN=GNAZ PE=1 SV=3	0	21.989	40	9	9	9	1	355	40.9	7.61	7.83	9					specific	GNAZ
FALSE	High	Master Protein	P18754	Regulator of chromosome condensation OS=Homo sapiens OX=9606 GN=RCC1 PE=1 SV=1	0	21.953	25	6	6	6	1	421	44.9	7.52	8.1	6					specific
FALSE	High	Master Protein	P63167	Dynein light chain 1, cytoplasmic OS=Homo sapiens OX=9606 GN=DYNLL1 PE=1 SV=1	0	21.826	72	4	5	3	1	89	10.4	7.4	12.44	4					specific	DYNLL1
FALSE	High	Master Protein	Q14444	Caprin-1 OS=Homo sapiens OX=9606 GN=CAPRIN1 PE=1 SV=2	0	21.711	15	8	9	8	1	709	78.3	5.25	6.77	8					specific	CAPRIN1
FALSE	High	Master Protein	Q13523	Serine/threonine-protein kinase PRP4 homolog OS=Homo sapiens OX=9606 GN=PRPF4B PE=1 SV=3	0	21.704	10	8	8	8	1	1007	116.9	10.26	10.45	8					nonspecific
FALSE	High	Master Protein	Q9C0C9	(E3-independent) E2 ubiquitin-conjugating enzyme OS=Homo sapiens OX=9606 GN=UBE2O PE=1 SV=3	0	21.678	12	9	9	9	1	1292	141.2	5.12	0	9					nonspecific	UBE2O
FALSE	High	Master Protein	P27824	Calnexin OS=Homo sapiens OX=9606 GN=CANX PE=1 SV=2	0	21.662	18	7	7	7	1	592	67.5	4.6	8.04	7					specific	CANX
FALSE	High	Master Protein	Q9P2E9	Ribosome-binding protein 1 OS=Homo sapiens OX=9606 GN=RRBP1 PE=1 SV=5	0	21.654	7	9	9	9	1	1410	152.4	8.6	8.49	9					specific	RRBP1
FALSE	High	Master Protein	Q9NY93	Probable ATP-dependent RNA helicase DDX56 OS=Homo sapiens OX=9606 GN=DDX56 PE=1 SV=1	0	21.532	23	7	8	7	1	547	61.6	9.26	6.87	7					nonspecific
FALSE	High	Master Protein	P63173	60S ribosomal protein L38 OS=Homo sapiens OX=9606 GN=RPL38 PE=1 SV=2	0	21.444	53	5	7	5	1	70	8.2	10.1	15.13	5					nonspecific	RPL38
FALSE	High	Master Protein	Q5BKZ1	DBIRD complex subunit ZNF326 OS=Homo sapiens OX=9606 GN=ZNF326 PE=1 SV=2	0	21.438	20	8	8	8	1	582	65.6	5.15	7.7	8					specific	ZNF326
FALSE	High	Master Protein	Q9UPN4	Centrosomal protein of 131 kDa OS=Homo sapiens OX=9606 GN=CEP131 PE=1 SV=3	0	21.42	10	8	8	8	1	1083	122.1	8.69	7.66	8					specific	CEP131
FALSE	High	Master Protein	Q9BYG3	MKI67 FHA domain-interacting nucleolar phosphoprotein OS=Homo sapiens OX=9606 GN=NIFK PE=1 SV=1	0	21.362	26	6	7	6	1	293	34.2	9.88	9.03	6					specific	NIFK
FALSE	High	Master Protein	Q96DG6	Carboxymethylenebutenolidase homolog OS=Homo sapiens OX=9606 GN=CMBL PE=1 SV=1	0	21.324	36	6	7	6	1	245	28	7.18	8	6					specific
FALSE	High	Master Protein	O15226	NF-kappa-B-repressing factor OS=Homo sapiens OX=9606 GN=NKRF PE=1 SV=2	0	21.238	13	8	9	8	1	690	77.6	8.79	3.6	8					specific	NKRF
FALSE	High	Master Protein	Q15459	Splicing factor 3A subunit 1 OS=Homo sapiens OX=9606 GN=SF3A1 PE=1 SV=1	0	21.214	16	9	11	9	1	793	88.8	5.22	4.48	9					nonspecific
FALSE	High	Master Protein	O94906	Pre-mRNA-processing factor 6 OS=Homo sapiens OX=9606 GN=PRPF6 PE=1 SV=1	0	21.198	16	9	9	9	1	941	106.9	8.25	4.43	9					nonspecific	PRPF6
FALSE	High	Master Protein	P82673	28S ribosomal protein S35, mitochondrial OS=Homo sapiens OX=9606 GN=MRPS35 PE=1 SV=1	0	21.14	37	7	7	7	1	323	36.8	8.24	7.07	7					specific	MRPS35
FALSE	High	Master Protein	Q8N5F7	NF-kappa-B-activating protein OS=Homo sapiens OX=9606 GN=NKAP PE=1 SV=1	0	21.139	23	5	5	5	1	415	47.1	10.11	9.46	5					nonspecific
FALSE	High	Master Protein	O43175	D-3-phosphoglycerate dehydrogenase OS=Homo sapiens OX=9606 GN=PHGDH PE=1 SV=4	0	21.129	20	8	8	8	1	533	56.6	6.71	7.55	8					nonspecific	PHGDH
FALSE	High	Master Protein	Q14980	Nuclear mitotic apparatus protein 1 OS=Homo sapiens OX=9606 GN=NUMA1 PE=1 SV=2	0	21.061	6	9	9	9	1	2115	238.1	5.78	2.44	9					specific	NUMA1
FALSE	High	Master Protein	Q14103	Heterogeneous nuclear ribonucleoprotein D0 OS=Homo sapiens OX=9606 GN=HNRNPD PE=1 SV=1	0	21.022	22	8	10	6	1	355	38.4	7.81	10.63	8					specific	HNRNPD
FALSE	High	Master Protein	P62314	Small nuclear ribonucleoprotein Sm D1 OS=Homo sapiens OX=9606 GN=SNRPD1 PE=1 SV=1	0	21.019	38	3	4	3	1	119	13.3	11.56	15.21	3					specific
FALSE	High	Master Protein	O75934	Pre-mRNA-splicing factor SPF27 OS=Homo sapiens OX=9606 GN=BCAS2 PE=1 SV=1	0	20.85	33	5	5	5	1	225	26.1	5.66	11.05	5					specific	BCAS2
FALSE	High	Master Protein	O75531	Barrier-to-autointegration factor OS=Homo sapiens OX=9606 GN=BANF1 PE=1 SV=1	0	20.844	43	3	4	3	1	89	10.1	6.09	10.58	3					specific	BANF1
FALSE	High	Master Protein	Q13547	Histone deacetylase 1 OS=Homo sapiens OX=9606 GN=HDAC1 PE=1 SV=1	0	20.818	23	8	8	5	1	482	55.1	5.48	9.67	8					specific	HDAC1
FALSE	High	Master Protein	P62714	Serine/threonine-protein phosphatase 2A catalytic subunit beta isoform OS=Homo sapiens OX=9606 GN=PPP2CB PE=1 SV=1	0	20.732	33	6	7	6	1	309	35.6	5.43	7.5	6					specific	PPP2CB
FALSE	High	Master Protein	P52701	DNA mismatch repair protein Msh6 OS=Homo sapiens OX=9606 GN=MSH6 PE=1 SV=2	0	20.711	11	9	9	9	1	1360	152.7	6.9	5.3	9					nonspecific
FALSE	High	Master Protein	P61962	DDB1- and CUL4-associated factor 7 OS=Homo sapiens OX=9606 GN=DCAF7 PE=1 SV=1	0	20.599	28	7	7	7	1	342	38.9	5.52	8.72	7					nonspecific	DCAF7
FALSE	High	Master Protein	O94776	Metastasis-associated protein MTA2 OS=Homo sapiens OX=9606 GN=MTA2 PE=1 SV=1	0	20.553	15	8	8	5	1	668	75	9.66	9.1	8					specific	MTA2
FALSE	High	Master Protein	Q5QJE6	Deoxynucleotidyltransferase terminal-interacting protein 2 OS=Homo sapiens OX=9606 GN=DNTTIP2 PE=1 SV=2	0	20.471	16	8	8	8	1	756	84.4	6.16	10.08	8					specific	DNTTIP2
FALSE	High	Master Protein	Q15050	Ribosome biogenesis regulatory protein homolog OS=Homo sapiens OX=9606 GN=RRS1 PE=1 SV=2	0	20.46	21	7	7	7	1	365	41.2	10.7	7.61	7					specific	RRS1
FALSE	High	Master Protein	Q9Y4F1	FERM, ARHGEF and pleckstrin domain-containing protein 1 OS=Homo sapiens OX=9606 GN=FARP1 PE=1 SV=1	0	20.452	13	9	9	9	1	1045	118.6	8.15	5.54	9					specific	FARP1
FALSE	High	Master Protein	Q96GD4	Aurora kinase B OS=Homo sapiens OX=9606 GN=AURKB PE=1 SV=3	0	20.451	22	6	7	6	1	344	39.3	9.29	11.19	6					specific	AURKB
FALSE	High	Master Protein	Q9H0E2	Toll-interacting protein OS=Homo sapiens OX=9606 GN=TOLLIP PE=1 SV=1	0	20.417	21	4	5	4	1	274	30.3	5.97	13.5	4					specific	TOLLIP
FALSE	High	Master Protein	Q12933	TNF receptor-associated factor 2 OS=Homo sapiens OX=9606 GN=TRAF2 PE=1 SV=2	0	20.392	15	5	5	5	1	501	55.8	7.53	9.98	5					specific	TRAF2
FALSE	High	Master Protein	P01116	GTPase KRas OS=Homo sapiens OX=9606 GN=KRAS PE=1 SV=1	0	20.327	32	5	6	2	1	189	21.6	6.77	10.81	5					specific	KRAS
FALSE	High	Master Protein	Q6IBS0	Twinfilin-2 OS=Homo sapiens OX=9606 GN=TWF2 PE=1 SV=2	0	20.318	26	6	6	6	1	349	39.5	6.84	9.84	6					specific	TWF2
FALSE	High	Master Protein	P10599	Thioredoxin OS=Homo sapiens OX=9606 GN=TXN PE=1 SV=3	0	20.272	47	5	5	5	1	105	11.7	4.92	10.44	5					specific	TXN
FALSE	High	Master Protein	Q9UJS0	Calcium-binding mitochondrial carrier protein Aralar2 OS=Homo sapiens OX=9606 GN=SLC25A13 PE=1 SV=2	0	20.242	16	9	9	9	1	675	74.1	8.62	7.87	9					specific	SLC25A13
FALSE	High	Master Protein	P18085	ADP-ribosylation factor 4 OS=Homo sapiens OX=9606 GN=ARF4 PE=1 SV=3	0	20.178	56	7	8	4	1	180	20.5	7.14	7.19	7					nonspecific
FALSE	High	Master Protein	O60814	Histone H2B type 1-K OS=Homo sapiens OX=9606 GN=H2BC12 PE=1 SV=3	0	20.115	38	5	16	2	1	126	13.9	10.32	33.45	5					nonspecific	H2BC12
FALSE	High	Master Protein	Q9UET6	Putative tRNA (cytidine(32)/guanosine(34)-2'-O)-methyltransferase OS=Homo sapiens OX=9606 GN=FTSJ1 PE=1 SV=2	0	20.104	26	4	4	4	1	329	36.1	5.69	7.85	4					specific	FTSJ1
FALSE	High	Master Protein	P09661	U2 small nuclear ribonucleoprotein A' OS=Homo sapiens OX=9606 GN=SNRPA1 PE=1 SV=2	0	20.048	36	8	10	8	1	255	28.4	8.62	8.25	8					specific	SNRPA1
FALSE	High	Master Protein	Q8IY37	Probable ATP-dependent RNA helicase DHX37 OS=Homo sapiens OX=9606 GN=DHX37 PE=1 SV=1	0	19.947	9	9	10	9	1	1157	129.5	8.1	0	9					specific	DHX37
FALSE	High	Master Protein	Q15717	ELAV-like protein 1 OS=Homo sapiens OX=9606 GN=ELAVL1 PE=1 SV=2	0	19.943	26	6	7	6	1	326	36.1	9.17	10.54	6					specific
FALSE	High	Master Protein	Q6UN15	Pre-mRNA 3'-end-processing factor FIP1 OS=Homo sapiens OX=9606 GN=FIP1L1 PE=1 SV=1	0	19.901	17	7	7	7	1	594	66.5	5.59	7.44	7					specific	FIP1L1
FALSE	High	Master Protein	Q07020	60S ribosomal protein L18 OS=Homo sapiens OX=9606 GN=RPL18 PE=1 SV=2	0	19.896	23	5	8	5	1	188	21.6	11.72	16.34	5					nonspecific
FALSE	High	Master Protein	Q13347	Eukaryotic translation initiation factor 3 subunit I OS=Homo sapiens OX=9606 GN=EIF3I PE=1 SV=1	0	19.85	44	8	9	8	1	325	36.5	5.64	8.27	8					nonspecific	EIF3I
FALSE	High	Master Protein	Q9H4P4	E3 ubiquitin-protein ligase NRDP1 OS=Homo sapiens OX=9606 GN=RNF41 PE=1 SV=2	0	19.828	32	5	6	5	1	317	35.9	6.14	6.82	5					specific	RNF41
FALSE	High	Master Protein	Q9C0C2	182 kDa tankyrase-1-binding protein OS=Homo sapiens OX=9606 GN=TNKS1BP1 PE=1 SV=4	0	19.719	6	7	8	7	1	1729	181.7	4.86	8.2	7					specific	TNKS1BP1
FALSE	High	Master Protein	Q9UKS6	Protein kinase C and casein kinase substrate in neurons protein 3 OS=Homo sapiens OX=9606 GN=PACSIN3 PE=1 SV=2	0	19.706	19	6	7	6	1	424	48.5	6.18	9.29	6					specific	PACSIN3
FALSE	High	Master Protein	P14678	Small nuclear ribonucleoprotein-associated proteins B and B' OS=Homo sapiens OX=9606 GN=SNRPB PE=1 SV=2	0	19.697	18	4	5	4	1	240	24.6	11.19	11.85	4					specific	SNRPB
FALSE	High	Master Protein	P00338	L-lactate dehydrogenase A chain OS=Homo sapiens OX=9606 GN=LDHA PE=1 SV=2	0	19.521	30	7	7	6	1	332	36.7	8.27	8.52	7					specific	LDHA
FALSE	High	Master Protein	P17812	CTP synthase 1 OS=Homo sapiens OX=9606 GN=CTPS1 PE=1 SV=2	0	19.518	15	6	6	6	1	591	66.6	6.46	5.49	6					specific	CTPS1
FALSE	High	Master Protein	Q9NWT1	p21-activated protein kinase-interacting protein 1 OS=Homo sapiens OX=9606 GN=PAK1IP1 PE=1 SV=2	0	19.295	27	7	7	7	1	392	43.9	8.91	3.37	7					specific	PAK1IP1
FALSE	High	Master Protein	P22234	Multifunctional protein ADE2 OS=Homo sapiens OX=9606 GN=PAICS PE=1 SV=3	0	19.196	19	6	6	6	1	425	47	7.23	11.75	6					specific	PAICS
FALSE	High	Master Protein	Q99848	Probable rRNA-processing protein EBP2 OS=Homo sapiens OX=9606 GN=EBNA1BP2 PE=1 SV=2	0	19.172	25	7	7	7	1	306	34.8	10.1	6.32	7					specific	EBNA1BP2
FALSE	High	Master Protein	P82933	28S ribosomal protein S9, mitochondrial OS=Homo sapiens OX=9606 GN=MRPS9 PE=1 SV=2	0	19.143	24	7	7	7	1	396	45.8	9.51	3.97	7					specific	MRPS9
FALSE	High	Master Protein	Q8N1F7	Nuclear pore complex protein Nup93 OS=Homo sapiens OX=9606 GN=NUP93 PE=1 SV=2	0	19.123	12	7	7	7	1	819	93.4	5.72	4.11	7					specific	NUP93
FALSE	High	Master Protein	P62826	GTP-binding nuclear protein Ran OS=Homo sapiens OX=9606 GN=RAN PE=1 SV=3	0	19.066	33	6	7	6	1	216	24.4	7.49	4.06	6					specific	RAN
FALSE	High	Master Protein	O43318	Mitogen-activated protein kinase kinase kinase 7 OS=Homo sapiens OX=9606 GN=MAP3K7 PE=1 SV=1	0	19.059	14	7	7	7	1	606	67.2	7.11	9.79	7					specific	MAP3K7
FALSE	High	Master Protein	Q2TAY7	WD40 repeat-containing protein SMU1 OS=Homo sapiens OX=9606 GN=SMU1 PE=1 SV=2	0	19.008	14	5	6	5	1	513	57.5	7.18	6.68	5					specific	SMU1
FALSE	High	Master Protein	Q6DKI1	60S ribosomal protein L7-like 1 OS=Homo sapiens OX=9606 GN=RPL7L1 PE=1 SV=2	0	18.975	29	7	8	7	1	255	29.7	10.52	8.37	7					specific	RPL7L1
FALSE	High	Master Protein	Q5T749	Keratinocyte proline-rich protein OS=Homo sapiens OX=9606 GN=KPRP PE=1 SV=1	0	18.971	22	6	7	6	1	579	64.1	8.27	11.21	6					specific	KPRP
FALSE	High	Master Protein	P61158	Actin-related protein 3 OS=Homo sapiens OX=9606 GN=ACTR3 PE=1 SV=3	0	18.965	17	7	7	7	1	418	47.3	5.88	6.19	7					specific	ACTR3
FALSE	High	Master Protein	Q96DI7	U5 small nuclear ribonucleoprotein 40 kDa protein OS=Homo sapiens OX=9606 GN=SNRNP40 PE=1 SV=1	0	18.912	25	6	7	6	1	357	39.3	8.1	8.27	6					specific	SNRNP40
FALSE	High	Master Protein	P30041	Peroxiredoxin-6 OS=Homo sapiens OX=9606 GN=PRDX6 PE=1 SV=3	0	18.91	38	7	9	7	1	224	25	6.38	7.42	7					specific	PRDX6
FALSE	High	Master Protein	Q14152	Eukaryotic translation initiation factor 3 subunit A OS=Homo sapiens OX=9606 GN=EIF3A PE=1 SV=1	0	18.908	7	8	8	8	1	1382	166.5	6.79	6	8					specific	EIF3A
FALSE	High	Master Protein	Q15397	Pumilio homolog 3 OS=Homo sapiens OX=9606 GN=PUM3 PE=1 SV=3	0	18.829	14	7	8	7	1	648	73.5	9.64	8.08	7					specific	PUM3
FALSE	High	Master Protein	Q8N5Z5	BTB/POZ domain-containing protein KCTD17 OS=Homo sapiens OX=9606 GN=KCTD17 PE=1 SV=3	0	18.797	31	4	4	4	1	321	35.6	4.86	6.47	4					specific	KCTD17
FALSE	High	Master Protein	Q14697	Neutral alpha-glucosidase AB OS=Homo sapiens OX=9606 GN=GANAB PE=1 SV=3	0	18.775	9	6	7	6	1	944	106.8	6.14	14.77	6					specific	GANAB
FALSE	High	Master Protein	O43172	U4/U6 small nuclear ribonucleoprotein Prp4 OS=Homo sapiens OX=9606 GN=PRPF4 PE=1 SV=2	0	18.763	24	7	7	7	1	522	58.4	7.42	7.91	7					nonspecific
FALSE	High	Master Protein	P46778	60S ribosomal protein L21 OS=Homo sapiens OX=9606 GN=RPL21 PE=1 SV=2	0	18.753	22	4	8	4	1	160	18.6	10.49	17.83	4					nonspecific	RPL21
FALSE	High	Master Protein	Q8WTT2	Nucleolar complex protein 3 homolog OS=Homo sapiens OX=9606 GN=NOC3L PE=1 SV=1	0	18.706	11	5	5	5	1	800	92.5	9.17	5.51	5					specific	NOC3L
FALSE	High	Master Protein	Q01804	OTU domain-containing protein 4 OS=Homo sapiens OX=9606 GN=OTUD4 PE=1 SV=4	0	18.701	11	7	7	7	1	1114	124	6.71	2.27	7					specific	OTUD4
FALSE	High	Master Protein	P23526	Adenosylhomocysteinase OS=Homo sapiens OX=9606 GN=AHCY PE=1 SV=4	0	18.531	21	7	8	7	1	432	47.7	6.34	5.94	7					specific	AHCY
FALSE	High	Master Protein	Q08431	Lactadherin OS=Homo sapiens OX=9606 GN=MFGE8 PE=1 SV=3	0	18.479	24	7	8	7	1	387	43.1	8.15	7.34	7					specific	MFGE8
FALSE	High	Master Protein	Q9BSD7	Cancer-related nucleoside-triphosphatase OS=Homo sapiens OX=9606 GN=NTPCR PE=1 SV=1	0	18.44	27	4	5	4	1	190	20.7	9.54	11.1	4					specific	NTPCR
FALSE	High	Master Protein	P25789	Proteasome subunit alpha type-4 OS=Homo sapiens OX=9606 GN=PSMA4 PE=1 SV=1	0	18.427	25	5	5	5	1	261	29.5	7.72	9.06	5					specific
FALSE	High	Master Protein	Q9BZJ0	Crooked neck-like protein 1 OS=Homo sapiens OX=9606 GN=CRNKL1 PE=1 SV=4	0	18.408	10	6	6	6	1	848	100.4	8	7.39	6					specific	CRNKL1
FALSE	High	Master Protein	P63151	Serine/threonine-protein phosphatase 2A 55 kDa regulatory subunit B alpha isoform OS=Homo sapiens OX=9606 GN=PPP2R2A PE=1 SV=1	0	18.389	23	6	7	6	1	447	51.7	6.2	5.75	6					specific	PPP2R2A
FALSE	High	Master Protein	P42696	RNA-binding protein 34 OS=Homo sapiens OX=9606 GN=RBM34 PE=1 SV=2	0	18.384	14	5	5	5	1	430	48.5	10.11	7.04	5					specific	RBM34
FALSE	High	Master Protein	Q99615	DnaJ homolog subfamily C member 7 OS=Homo sapiens OX=9606 GN=DNAJC7 PE=1 SV=2	0	18.318	15	7	8	7	1	494	56.4	6.96	7.92	7					nonspecific
FALSE	High	Master Protein	O96019	Actin-like protein 6A OS=Homo sapiens OX=9606 GN=ACTL6A PE=1 SV=1	0	18.29	25	6	6	6	1	429	47.4	5.6	6.91	6					nonspecific	ACTL6A
FALSE	High	Master Protein	O00422	Histone deacetylase complex subunit SAP18 OS=Homo sapiens OX=9606 GN=SAP18 PE=1 SV=1	0	18.237	44	5	5	5	1	153	17.6	9.35	10.9	5					specific	SAP18
FALSE	High	Master Protein	P57740	Nuclear pore complex protein Nup107 OS=Homo sapiens OX=9606 GN=NUP107 PE=1 SV=1	0	18.139	15	8	8	8	1	925	106.3	5.43	1.82	8					specific	NUP107
FALSE	High	Master Protein	O14908	PDZ domain-containing protein GIPC1 OS=Homo sapiens OX=9606 GN=GIPC1 PE=1 SV=2	0	18.102	29	7	8	7	1	333	36	6.28	0	7					nonspecific
FALSE	High	Master Protein	Q96ME7	Zinc finger protein 512 OS=Homo sapiens OX=9606 GN=ZNF512 PE=1 SV=2	0	18.03	15	6	7	6	1	567	64.6	9.76	2	6					nonspecific
FALSE	High	Master Protein	Q9HCS7	Pre-mRNA-splicing factor SYF1 OS=Homo sapiens OX=9606 GN=XAB2 PE=1 SV=2	0	17.991	12	6	6	6	1	855	99.9	6.23	6.36	6					nonspecific	XAB2
FALSE	High	Master Protein	Q9ULP9	TBC1 domain family member 24 OS=Homo sapiens OX=9606 GN=TBC1D24 PE=1 SV=2	0	17.982	22	7	7	7	1	559	62.9	7.36	4.86	7					specific	TBC1D24
FALSE	High	Master Protein	P55884	Eukaryotic translation initiation factor 3 subunit B OS=Homo sapiens OX=9606 GN=EIF3B PE=1 SV=3	0	17.917	10	7	7	7	1	814	92.4	5	6.61	7					specific	EIF3B
FALSE	High	Master Protein	P45973	Chromobox protein homolog 5 OS=Homo sapiens OX=9606 GN=CBX5 PE=1 SV=1	0	17.87	34	5	7	4	1	191	22.2	5.86	7.36	5					specific	CBX5
FALSE	High	Master Protein	P06899	Histone H2B type 1-J OS=Homo sapiens OX=9606 GN=H2BC11 PE=1 SV=3	0	17.866	38	4	14	1	1	126	13.9	10.32	29.62	4					specific
FALSE	High	Master Protein	Q14566	DNA replication licensing factor MCM6 OS=Homo sapiens OX=9606 GN=MCM6 PE=1 SV=1	0	17.86	11	6	7	6	1	821	92.8	5.41	6.27	6					specific	MCM6
FALSE	High	Master Protein	P62266	40S ribosomal protein S23 OS=Homo sapiens OX=9606 GN=RPS23 PE=1 SV=3	0	17.858	36	4	5	4	1	143	15.8	10.49	10.89	4					specific	RPS23
FALSE	High	Master Protein	P22314	Ubiquitin-like modifier-activating enzyme 1 OS=Homo sapiens OX=9606 GN=UBA1 PE=1 SV=3	0	17.831	10	7	7	7	1	1058	117.8	5.76	6.13	7					nonspecific
FALSE	High	Master Protein	Q9HCE1	Helicase MOV-10 OS=Homo sapiens OX=9606 GN=MOV10 PE=1 SV=2	0	17.831	11	9	9	9	1	1003	113.6	8.82	2.73	9					nonspecific	MOV10
FALSE	High	Master Protein	P63241	Eukaryotic translation initiation factor 5A-1 OS=Homo sapiens OX=9606 GN=EIF5A PE=1 SV=2	0	17.83	45	6	7	6	1	154	16.8	5.24	12	6					nonspecific
FALSE	High	Master Protein	Q9BWF3	RNA-binding protein 4 OS=Homo sapiens OX=9606 GN=RBM4 PE=1 SV=1	0	17.757	23	6	6	6	1	364	40.3	7.08	4.55	6					nonspecific	RBM4
FALSE	High	Master Protein	O43684	Mitotic checkpoint protein BUB3 OS=Homo sapiens OX=9606 GN=BUB3 PE=1 SV=1	0	17.748	24	6	6	6	1	328	37.1	6.84	7.25	6					specific	BUB3
FALSE	High	Master Protein	Q9UKM9	RNA-binding protein Raly OS=Homo sapiens OX=9606 GN=RALY PE=1 SV=1	0	17.693	21	4	5	4	1	306	32.4	9.17	7.76	4					specific	RALY
FALSE	High	Master Protein	Q9BU76	Multiple myeloma tumor-associated protein 2 OS=Homo sapiens OX=9606 GN=MMTAG2 PE=1 SV=1	0	17.666	14	4	5	4	1	263	29.4	10.02	10.93	4					nonspecific
FALSE	High	Master Protein	Q13427	Peptidyl-prolyl cis-trans isomerase G OS=Homo sapiens OX=9606 GN=PPIG PE=1 SV=2	0	17.614	8	6	6	6	1	754	88.6	10.29	10.9	6					specific
FALSE	High	Master Protein	Q9Y5J1	U3 small nucleolar RNA-associated protein 18 homolog OS=Homo sapiens OX=9606 GN=UTP18 PE=1 SV=3	0	17.588	24	7	7	7	1	556	62	8.76	1.65	7					specific
FALSE	High	Master Protein	P24534	Elongation factor 1-beta OS=Homo sapiens OX=9606 GN=EEF1B2 PE=1 SV=3	0	17.548	35	4	4	4	1	225	24.7	4.67	8.53	4					specific
FALSE	High	Master Protein	P55036	26S proteasome non-ATPase regulatory subunit 4 OS=Homo sapiens OX=9606 GN=PSMD4 PE=1 SV=1	0	17.461	29	7	7	7	1	377	40.7	4.79	6.68	7					specific	PSMD4
FALSE	High	Master Protein	Q00059	Transcription factor A, mitochondrial OS=Homo sapiens OX=9606 GN=TFAM PE=1 SV=1	0	17.456	21	5	7	5	1	246	29.1	9.72	5.79	5					specific
FALSE	High	Master Protein	P45880	Voltage-dependent anion-selective channel protein 2 OS=Homo sapiens OX=9606 GN=VDAC2 PE=1 SV=2	0	17.439	27	5	5	5	1	294	31.5	7.56	6.88	5					specific	VDAC2
FALSE	High	Master Protein	Q04637	Eukaryotic translation initiation factor 4 gamma 1 OS=Homo sapiens OX=9606 GN=EIF4G1 PE=1 SV=4	0	17.431	6	6	6	6	1	1599	175.4	5.33	3.4	6					specific	EIF4G1
FALSE	High	Master Protein	Q92621	Nuclear pore complex protein Nup205 OS=Homo sapiens OX=9606 GN=NUP205 PE=1 SV=3	0	17.42	5	7	7	7	1	2012	227.8	6.19	5.59	7					nonspecific
FALSE	High	Master Protein	Q13151	Heterogeneous nuclear ribonucleoprotein A0 OS=Homo sapiens OX=9606 GN=HNRNPA0 PE=1 SV=1	0	17.398	27	4	5	3	1	305	30.8	9.29	12.89	4					nonspecific	HNRNPA0
FALSE	High	Master Protein	P98179	RNA-binding protein 3 OS=Homo sapiens OX=9606 GN=RBM3 PE=1 SV=1	0	17.332	33	3	3	3	1	157	17.2	8.91	9.19	3					specific	RBM3
FALSE	High	Master Protein	P35268	60S ribosomal protein L22 OS=Homo sapiens OX=9606 GN=RPL22 PE=1 SV=2	0	17.314	21	4	7	4	1	128	14.8	9.19	15.67	4					specific	RPL22
FALSE	High	Master Protein	P62841	40S ribosomal protein S15 OS=Homo sapiens OX=9606 GN=RPS15 PE=1 SV=2	0	17.148	43	4	6	4	1	145	17	10.39	7.23	4					specific	RPS15
FALSE	High	Master Protein	P07737	Profilin-1 OS=Homo sapiens OX=9606 GN=PFN1 PE=1 SV=2	0	17.119	43	5	5	5	1	140	15	8.27	8.56	5					specific	PFN1
FALSE	High	Master Protein	P61313	60S ribosomal protein L15 OS=Homo sapiens OX=9606 GN=RPL15 PE=1 SV=2	0	17.068	24	5	6	5	1	204	24.1	11.62	9.49	5					specific	RPL15
FALSE	High	Master Protein	Q15046	Lysine--tRNA ligase OS=Homo sapiens OX=9606 GN=KARS1 PE=1 SV=3	0	17.024	17	8	8	8	1	597	68	6.35	3.68	8					specific	KARS1
FALSE	High	Master Protein	O43395	U4/U6 small nuclear ribonucleoprotein Prp3 OS=Homo sapiens OX=9606 GN=PRPF3 PE=1 SV=2	0	17.023	13	6	6	6	1	683	77.5	9.5	4.24	6					specific	PRPF3
FALSE	High	Master Protein	Q9NP73	Putative bifunctional UDP-N-acetylglucosamine transferase and deubiquitinase ALG13 OS=Homo sapiens OX=9606 GN=ALG13 PE=1 SV=2	0	16.979	7	5	5	5	1	1137	126	6.74	5.3	5					specific	ALG13
FALSE	High	Master Protein	Q5VTL8	Pre-mRNA-splicing factor 38B OS=Homo sapiens OX=9606 GN=PRPF38B PE=1 SV=1	0	16.957	14	7	7	7	1	546	64.4	10.54	8.27	7					specific	PRPF38B
FALSE	High	Master Protein	Q86XJ1	GAS2-like protein 3 OS=Homo sapiens OX=9606 GN=GAS2L3 PE=1 SV=1	0	16.931	13	6	6	6	1	694	75.2	9.63	6.91	6					specific
FALSE	High	Master Protein	P04637	Cellular tumor antigen p53 OS=Homo sapiens OX=9606 GN=TP53 PE=1 SV=4	0	16.919	32	6	7	6	1	393	43.6	6.79	5.87	6					specific	TP53
FALSE	High	Master Protein	O00541	Pescadillo homolog OS=Homo sapiens OX=9606 GN=PES1 PE=1 SV=1	0	16.904	17	6	6	6	1	588	68	7.33	6.51	6					specific	PES1
FALSE	High	Master Protein	Q99575	Ribonucleases P/MRP protein subunit POP1 OS=Homo sapiens OX=9606 GN=POP1 PE=1 SV=2	0	16.903	10	7	8	7	1	1024	114.6	9.22	4.73	7					specific	POP1
FALSE	High	Master Protein	P37108	Signal recognition particle 14 kDa protein OS=Homo sapiens OX=9606 GN=SRP14 PE=1 SV=2	0	16.891	28	5	7	5	1	136	14.6	10.04	10.84	5					specific	SRP14
FALSE	High	Master Protein	O43818	U3 small nucleolar RNA-interacting protein 2 OS=Homo sapiens OX=9606 GN=RRP9 PE=1 SV=1	0	16.878	16	5	6	5	1	475	51.8	7.85	6.58	5					nonspecific
FALSE	High	Master Protein	O00139	Kinesin-like protein KIF2A OS=Homo sapiens OX=9606 GN=KIF2A PE=1 SV=3	0	16.845	13	6	6	6	1	706	79.9	6.68	8.2	6					nonspecific	KIF2A
FALSE	High	Master Protein	O15381	Nuclear valosin-containing protein-like OS=Homo sapiens OX=9606 GN=NVL PE=1 SV=1	0	16.722	11	7	7	7	1	856	95	6.48	6.23	7					specific	NVL
FALSE	High	Master Protein	Q9BSC4	Nucleolar protein 10 OS=Homo sapiens OX=9606 GN=NOL10 PE=1 SV=1	0	16.71	16	5	6	5	1	688	80.3	8.46	2.54	5					specific	NOL10
FALSE	High	Master Protein	P19474	E3 ubiquitin-protein ligase TRIM21 OS=Homo sapiens OX=9606 GN=TRIM21 PE=1 SV=1	0	16.694	13	4	6	4	1	475	54.1	6.38	9.66	4					nonspecific
FALSE	High	Master Protein	Q9H7B2	Ribosome production factor 2 homolog OS=Homo sapiens OX=9606 GN=RPF2 PE=1 SV=2	0	16.69	28	6	6	6	1	306	35.6	9.99	6.4	6					nonspecific	RPF2
FALSE	High	Master Protein	P07197	Neurofilament medium polypeptide OS=Homo sapiens OX=9606 GN=NEFM PE=1 SV=3	0	16.683	6	4	4	2	1	916	102.4	4.91	11.42	4					specific	NEFM
FALSE	High	Master Protein	Q53HL2	Borealin OS=Homo sapiens OX=9606 GN=CDCA8 PE=1 SV=2	0	16.677	31	6	6	6	1	280	31.3	9.86	6.18	6					specific	CDCA8
FALSE	High	Master Protein	Q8TEX9	Importin-4 OS=Homo sapiens OX=9606 GN=IPO4 PE=1 SV=2	0	16.673	9	5	5	5	1	1081	118.6	4.96	4.36	5					nonspecific
FALSE	High	Master Protein	Q8NCA5	Protein FAM98A OS=Homo sapiens OX=9606 GN=FAM98A PE=1 SV=2	0	16.543	10	5	5	3	1	518	55.2	8.95	9.45	5					nonspecific	FAM98A
FALSE	High	Master Protein	Q14257	Reticulocalbin-2 OS=Homo sapiens OX=9606 GN=RCN2 PE=1 SV=1	0	16.533	16	4	4	4	1	317	36.9	4.4	7.61	4					specific
FALSE	High	Master Protein	Q9P2I0	Cleavage and polyadenylation specificity factor subunit 2 OS=Homo sapiens OX=9606 GN=CPSF2 PE=1 SV=2	0	16.332	9	6	6	6	1	782	88.4	5.11	5.05	6					specific	CPSF2
FALSE	High	Master Protein	Q10570	Cleavage and polyadenylation specificity factor subunit 1 OS=Homo sapiens OX=9606 GN=CPSF1 PE=1 SV=2	0	16.33	7	7	7	7	1	1443	160.8	6.4	3.71	7					specific	CPSF1
FALSE	High	Master Protein	Q13243	Serine/arginine-rich splicing factor 5 OS=Homo sapiens OX=9606 GN=SRSF5 PE=1 SV=1	0	16.3	25	6	7	5	1	272	31.2	11.59	10.78	6					specific	SRSF5
FALSE	High	Master Protein	Q7Z794	Keratin, type II cytoskeletal 1b OS=Homo sapiens OX=9606 GN=KRT77 PE=2 SV=3	0	16.244	11	5	7	3	1	578	61.9	5.99	10	5					specific	KRT77
FALSE	High	Master Protein	Q14676	Mediator of DNA damage checkpoint protein 1 OS=Homo sapiens OX=9606 GN=MDC1 PE=1 SV=3	0	16.23	6	5	5	5	1	2089	226.5	5.47	8.01	5					specific	MDC1
FALSE	High	Master Protein	Q7KZF4	Staphylococcal nuclease domain-containing protein 1 OS=Homo sapiens OX=9606 GN=SND1 PE=1 SV=1	0	16.217	12	8	8	8	1	910	101.9	7.17	1.92	8					specific	SND1
FALSE	High	Master Protein	Q9Y3D9	28S ribosomal protein S23, mitochondrial OS=Homo sapiens OX=9606 GN=MRPS23 PE=1 SV=2	0	16.211	36	5	6	5	1	190	21.8	8.9	6.46	5					specific	MRPS23
FALSE	High	Master Protein	Q08554	Desmocollin-1 OS=Homo sapiens OX=9606 GN=DSC1 PE=1 SV=2	0	16.075	10	6	7	6	1	894	99.9	5.43	8.15	6					nonspecific
FALSE	High	Master Protein	Q9NQ55	Suppressor of SWI4 1 homolog OS=Homo sapiens OX=9606 GN=PPAN PE=2 SV=1	0	16.027	14	6	7	6	1	473	53.2	10.13	5.36	6					nonspecific
FALSE	High	Master Protein	P14868	Aspartate--tRNA ligase, cytoplasmic OS=Homo sapiens OX=9606 GN=DARS1 PE=1 SV=2	0	16.023	14	7	7	7	1	501	57.1	6.55	2.36	7					nonspecific	DARS1
FALSE	High	Master Protein	Q13206	Probable ATP-dependent RNA helicase DDX10 OS=Homo sapiens OX=9606 GN=DDX10 PE=1 SV=2	0	15.997	9	7	7	7	1	875	100.8	8.63	3.84	7					specific	DDX10
FALSE	High	Master Protein	Q13868	Exosome complex component RRP4 OS=Homo sapiens OX=9606 GN=EXOSC2 PE=1 SV=2	0	15.996	22	5	5	5	1	293	32.8	7.5	9.4	5					specific	EXOSC2
FALSE	High	Master Protein	Q9UBI6	Guanine nucleotide-binding protein G(I)/G(S)/G(O) subunit gamma-12 OS=Homo sapiens OX=9606 GN=GNG12 PE=1 SV=3	0	15.982	44	3	5	3	1	72	8	8.97	15.55	3					specific
FALSE	High	Master Protein	P50402	Emerin OS=Homo sapiens OX=9606 GN=EMD PE=1 SV=1	0	15.98	27	5	6	5	1	254	29	5.5	4.85	5					specific	EMD
FALSE	High	Master Protein	P33992	DNA replication licensing factor MCM5 OS=Homo sapiens OX=9606 GN=MCM5 PE=1 SV=5	0	15.937	11	7	8	7	1	734	82.2	8.37	4.21	7					nonspecific
FALSE	High	Master Protein	Q7Z2T5	TRMT1-like protein OS=Homo sapiens OX=9606 GN=TRMT1L PE=1 SV=2	0	15.924	11	5	6	5	1	733	81.7	7.88	1.92	5					nonspecific	TRMT1L
FALSE	High	Master Protein	Q13595	Transformer-2 protein homolog alpha OS=Homo sapiens OX=9606 GN=TRA2A PE=1 SV=1	0	15.917	15	5	7	5	1	282	32.7	11.27	10.08	5					specific
FALSE	High	Master Protein	Q9HC36	rRNA methyltransferase 3, mitochondrial OS=Homo sapiens OX=9606 GN=MRM3 PE=1 SV=2	0	15.882	16	4	6	4	1	420	47	8.73	4.23	4					specific	MRM3
FALSE	High	Master Protein	P83731	60S ribosomal protein L24 OS=Homo sapiens OX=9606 GN=RPL24 PE=1 SV=1	0	15.869	22	4	7	4	1	157	17.8	11.25	12.29	4					specific	RPL24
FALSE	High	Master Protein	O75475	PC4 and SFRS1-interacting protein OS=Homo sapiens OX=9606 GN=PSIP1 PE=1 SV=1	0	15.848	16	6	6	6	1	530	60.1	9.13	4.2	6					nonspecific
FALSE	High	Master Protein	Q15365	Poly(rC)-binding protein 1 OS=Homo sapiens OX=9606 GN=PCBP1 PE=1 SV=2	0	15.821	18	5	5	4	1	356	37.5	7.09	8.32	5					nonspecific	PCBP1
FALSE	High	Master Protein	Q9UQ80	Proliferation-associated protein 2G4 OS=Homo sapiens OX=9606 GN=PA2G4 PE=1 SV=3	0	15.789	21	7	8	7	1	394	43.8	6.55	4.82	7					nonspecific
FALSE	High	Master Protein	P35232	Prohibitin OS=Homo sapiens OX=9606 GN=PHB PE=1 SV=1	0	15.737	26	5	6	5	1	272	29.8	5.76	9.29	5					nonspecific	PHB
FALSE	High	Master Protein	P84098	60S ribosomal protein L19 OS=Homo sapiens OX=9606 GN=RPL19 PE=1 SV=1	0	15.727	23	5	5	5	1	196	23.5	11.47	12.56	5					specific
FALSE	High	Master Protein	Q9Y3C1	Nucleolar protein 16 OS=Homo sapiens OX=9606 GN=NOP16 PE=1 SV=2	0	15.69	26	3	3	3	1	178	21.2	9.94	9.28	3					specific	NOP16
FALSE	High	Master Protein	P27797	Calreticulin OS=Homo sapiens OX=9606 GN=CALR PE=1 SV=1	0	15.668	24	5	5	5	1	417	48.1	4.44	4.48	5					specific	CALR
FALSE	High	Master Protein	Q15185	Prostaglandin E synthase 3 OS=Homo sapiens OX=9606 GN=PTGES3 PE=1 SV=1	0	15.63	36	4	4	4	1	160	18.7	4.54	8.76	4					specific	PTGES3
FALSE	High	Master Protein	O94973	AP-2 complex subunit alpha-2 OS=Homo sapiens OX=9606 GN=AP2A2 PE=1 SV=2	0	15.62	11	7	7	3	1	939	103.9	6.96	6.98	7					specific	AP2A2
FALSE	High	Master Protein	Q9NWH9	SAFB-like transcription modulator OS=Homo sapiens OX=9606 GN=SLTM PE=1 SV=2	0	15.568	7	6	6	6	1	1034	117.1	7.87	8.08	6					specific	SLTM
FALSE	High	Master Protein	Q5SSJ5	Heterochromatin protein 1-binding protein 3 OS=Homo sapiens OX=9606 GN=HP1BP3 PE=1 SV=1	0	15.475	10	4	5	4	1	553	61.2	9.67	9.62	4					specific	HP1BP3
FALSE	High	Master Protein	Q96T88	E3 ubiquitin-protein ligase UHRF1 OS=Homo sapiens OX=9606 GN=UHRF1 PE=1 SV=1	0	15.453	9	6	6	6	1	793	89.8	7.56	3.62	6					specific	UHRF1
FALSE	High	Master Protein	Q8NI27	THO complex subunit 2 OS=Homo sapiens OX=9606 GN=THOC2 PE=1 SV=2	0	15.408	6	6	6	6	1	1593	182.7	8.44	0	6					specific	THOC2
FALSE	High	Master Protein	P50914	60S ribosomal protein L14 OS=Homo sapiens OX=9606 GN=RPL14 PE=1 SV=4	0	15.399	20	4	7	4	1	215	23.4	10.93	9.84	4					specific	RPL14
FALSE	High	Master Protein	Q15058	Kinesin-like protein KIF14 OS=Homo sapiens OX=9606 GN=KIF14 PE=1 SV=1	0	15.382	4	6	6	6	1	1648	186.4	7.91	3.64	6					specific	KIF14
FALSE	High	Master Protein	O60508	Pre-mRNA-processing factor 17 OS=Homo sapiens OX=9606 GN=CDC40 PE=1 SV=1	0	15.358	14	6	6	6	1	579	65.5	7.06	6.18	6					specific	CDC40
FALSE	High	Master Protein	Q92769	Histone deacetylase 2 OS=Homo sapiens OX=9606 GN=HDAC2 PE=1 SV=2	0	15.34	12	5	5	2	1	488	55.3	5.91	7.92	5					specific	HDAC2
FALSE	High	Master Protein	P33991	DNA replication licensing factor MCM4 OS=Homo sapiens OX=9606 GN=MCM4 PE=1 SV=5	0	15.327	10	6	6	6	1	863	96.5	6.74	5.36	6					specific	MCM4
FALSE	High	Master Protein	P27694	Replication protein A 70 kDa DNA-binding subunit OS=Homo sapiens OX=9606 GN=RPA1 PE=1 SV=2	0	15.281	13	5	5	5	1	616	68.1	7.21	6.89	5					specific	RPA1
FALSE	High	Master Protein	Q96KR1	Zinc finger RNA-binding protein OS=Homo sapiens OX=9606 GN=ZFR PE=1 SV=2	0	15.25	7	5	5	5	1	1074	116.9	9.04	4.21	5					specific	ZFR
FALSE	High	Master Protein	Q9NX58	Cell growth-regulating nucleolar protein OS=Homo sapiens OX=9606 GN=LYAR PE=1 SV=2	0	15.191	16	3	3	3	1	379	43.6	9.54	7.48	3					nonspecific
FALSE	High	Master Protein	Q9NQ29	Putative RNA-binding protein Luc7-like 1 OS=Homo sapiens OX=9606 GN=LUC7L PE=1 SV=1	0	15.163	21	5	5	3	1	371	43.7	9.92	5.8	5					nonspecific	LUC7L
FALSE	High	Master Protein	Q5SY16	Polynucleotide 5'-hydroxyl-kinase NOL9 OS=Homo sapiens OX=9606 GN=NOL9 PE=1 SV=1	0	15.136	12	5	5	5	1	702	79.3	9.13	4.28	5					nonspecific
FALSE	High	Master Protein	Q8ND56	Protein LSM14 homolog A OS=Homo sapiens OX=9606 GN=LSM14A PE=1 SV=3	0	15.073	17	6	7	6	1	463	50.5	9.52	4.47	6					nonspecific	LSM14A
FALSE	High	Master Protein	Q5TC63	Growth hormone-regulated TBC protein 1 OS=Homo sapiens OX=9606 GN=GRTP1 PE=1 SV=4	0	15.038	15	3	3	3	1	336	38.5	8.78	4.77	3					specific	GRTP1
FALSE	High	Master Protein	O00566	U3 small nucleolar ribonucleoprotein protein MPP10 OS=Homo sapiens OX=9606 GN=MPHOSPH10 PE=1 SV=2	0	15.002	12	5	5	5	1	681	78.8	4.86	6.1	5					specific	MPHOSPH10
FALSE	High	Master Protein	Q92804	TATA-binding protein-associated factor 2N OS=Homo sapiens OX=9606 GN=TAF15 PE=1 SV=1	0	14.992	16	6	6	4	1	592	61.8	8.02	4.07	6					specific	TAF15
FALSE	High	Master Protein	O60762	Dolichol-phosphate mannosyltransferase subunit 1 OS=Homo sapiens OX=9606 GN=DPM1 PE=1 SV=1	0	14.978	25	4	5	4	1	260	29.6	9.57	4.7	4					specific	DPM1
FALSE	High	Master Protein	Q9ULW0	Targeting protein for Xklp2 OS=Homo sapiens OX=9606 GN=TPX2 PE=1 SV=2	0	14.975	12	7	7	7	1	747	85.6	9.23	6.15	7					specific	TPX2
FALSE	High	Master Protein	Q9UNX4	WD repeat-containing protein 3 OS=Homo sapiens OX=9606 GN=WDR3 PE=1 SV=1	0	14.907	9	6	6	6	1	943	106	6.64	4.1	6					nonspecific
FALSE	High	Master Protein	P09211	Glutathione S-transferase P OS=Homo sapiens OX=9606 GN=GSTP1 PE=1 SV=2	0	14.889	40	5	5	5	1	210	23.3	5.64	3.58	5					nonspecific
FALSE	High	Master Protein	Q9Y399	28S ribosomal protein S2, mitochondrial OS=Homo sapiens OX=9606 GN=MRPS2 PE=1 SV=1	0	14.886	15	4	5	4	1	296	33.2	9.26	3.55	4					nonspecific	MRPS2
FALSE	High	Master Protein	Q86VP6	Cullin-associated NEDD8-dissociated protein 1 OS=Homo sapiens OX=9606 GN=CAND1 PE=1 SV=2	0	14.85	7	6	6	6	1	1230	136.3	5.78	0	6					specific	CAND1
FALSE	High	Master Protein	Q8WYL5	Protein phosphatase Slingshot homolog 1 OS=Homo sapiens OX=9606 GN=SSH1 PE=1 SV=2	0	14.84	10	6	6	5	1	1049	115.4	6.25	1.61	6					specific	SSH1
FALSE	High	Master Protein	P42677	40S ribosomal protein S27 OS=Homo sapiens OX=9606 GN=RPS27 PE=1 SV=3	0	14.799	42	6	6	6	1	84	9.5	9.45	10.02	6					specific	RPS27
FALSE	High	Master Protein	Q14669	E3 ubiquitin-protein ligase TRIP12 OS=Homo sapiens OX=9606 GN=TRIP12 PE=1 SV=1	0	14.766	3	6	6	6	1	1992	220.3	8.48	2.43	6					specific	TRIP12
FALSE	High	Master Protein	Q15637	Splicing factor 1 OS=Homo sapiens OX=9606 GN=SF1 PE=1 SV=4	0	14.674	12	4	4	4	1	639	68.3	8.98	7.31	4					specific	SF1
FALSE	High	Master Protein	Q15428	Splicing factor 3A subunit 2 OS=Homo sapiens OX=9606 GN=SF3A2 PE=1 SV=2	0	14.653	12	4	5	4	1	464	49.2	9.64	8.24	4					specific
FALSE	High	Master Protein	P02768	Serum albumin OS=Homo sapiens OX=9606 GN=ALB PE=1 SV=2	0	14.615	6	3	4	3	1	609	69.3	6.28	9.47	3					nonspecific
FALSE	High	Master Protein	Q9NW13	RNA-binding protein 28 OS=Homo sapiens OX=9606 GN=RBM28 PE=1 SV=3	0	14.582	8	5	5	5	1	759	85.7	9.22	6.34	5					nonspecific	RBM28
FALSE	High	Master Protein	Q9NQS7	Inner centromere protein OS=Homo sapiens OX=9606 GN=INCENP PE=1 SV=3	0	14.508	10	5	5	5	1	918	105.4	9.44	6.66	5					specific
FALSE	High	Master Protein	P31040	Succinate dehydrogenase [ubiquinone] flavoprotein subunit, mitochondrial OS=Homo sapiens OX=9606 GN=SDHA PE=1 SV=2	0	14.46	13	4	4	4	1	664	72.6	7.39	4.36	4					specific	SDHA
FALSE	High	Master Protein	Q9H8H0	Nucleolar protein 11 OS=Homo sapiens OX=9606 GN=NOL11 PE=1 SV=1	0	14.455	8	4	6	4	1	719	81.1	6.07	6.21	4					specific	NOL11
FALSE	High	Master Protein	P39656	Dolichyl-diphosphooligosaccharide--protein glycosyltransferase 48 kDa subunit OS=Homo sapiens OX=9606 GN=DDOST PE=1 SV=4	0	14.432	21	6	6	6	1	456	50.8	6.55	3.72	6					specific
FALSE	High	Master Protein	Q8N9T8	Protein KRI1 homolog OS=Homo sapiens OX=9606 GN=KRI1 PE=1 SV=3	0	14.417	10	4	5	4	1	703	82.5	5.14	4.08	4					specific	KRI1
FALSE	High	Master Protein	P15531	Nucleoside diphosphate kinase A OS=Homo sapiens OX=9606 GN=NME1 PE=1 SV=1	0	14.411	56	5	6	1	1	152	17.1	6.19	8.69	5					specific	NME1
FALSE	High	Master Protein	Q9HCD5	Nuclear receptor coactivator 5 OS=Homo sapiens OX=9606 GN=NCOA5 PE=1 SV=2	0	14.339	10	4	4	4	1	579	65.5	9.6	5.29	4					specific	NCOA5
FALSE	High	Master Protein	Q9BVJ6	U3 small nucleolar RNA-associated protein 14 homolog A OS=Homo sapiens OX=9606 GN=UTP14A PE=1 SV=1	0	14.336	8	5	5	5	1	771	87.9	7.87	4.04	5					specific	UTP14A
FALSE	High	Master Protein	P56192	Methionine--tRNA ligase, cytoplasmic OS=Homo sapiens OX=9606 GN=MARS1 PE=1 SV=2	0	14.235	12	6	6	6	1	900	101.1	6.16	2.34	6					specific	MARS1
FALSE	High	Master Protein	Q6UB35	Monofunctional C1-tetrahydrofolate synthase, mitochondrial OS=Homo sapiens OX=9606 GN=MTHFD1L PE=1 SV=1	0	14.193	7	6	6	6	1	978	105.7	8.06	0	6					specific
FALSE	High	Master Protein	Q96SB4	SRSF protein kinase 1 OS=Homo sapiens OX=9606 GN=SRPK1 PE=1 SV=2	0	14.185	10	4	4	3	1	655	74.3	6.16	5.77	4					specific	SRPK1
FALSE	High	Master Protein	Q7Z353	Highly divergent homeobox OS=Homo sapiens OX=9606 GN=HDX PE=1 SV=1	0	14.169	9	5	5	5	1	690	77.2	5.87	3.79	5					specific	HDX
FALSE	High	Master Protein	P00492	Hypoxanthine-guanine phosphoribosyltransferase OS=Homo sapiens OX=9606 GN=HPRT1 PE=1 SV=2	0	14.163	38	4	4	4	1	218	24.6	6.68	6.74	4					specific	HPRT1
FALSE	High	Master Protein	P56182	Ribosomal RNA processing protein 1 homolog A OS=Homo sapiens OX=9606 GN=RRP1 PE=1 SV=1	0	14.155	18	5	5	5	1	461	52.8	9.33	8.11	5					specific	RRP1
FALSE	High	Master Protein	Q6P161	39S ribosomal protein L54, mitochondrial OS=Homo sapiens OX=9606 GN=MRPL54 PE=1 SV=1	0	14.072	49	3	3	3	1	138	15.8	9.6	6.52	3					specific	MRPL54
FALSE	High	Master Protein	P82909	28S ribosomal protein S36, mitochondrial OS=Homo sapiens OX=9606 GN=MRPS36 PE=1 SV=2	0	14.026	25	3	4	3	1	103	11.5	9.99	9.68	3					specific	MRPS36
FALSE	High	Master Protein	P31948	Stress-induced-phosphoprotein 1 OS=Homo sapiens OX=9606 GN=STIP1 PE=1 SV=1	0	14.022	15	7	7	7	1	543	62.6	6.8	0	7					specific
FALSE	High	Master Protein	P09234	U1 small nuclear ribonucleoprotein C OS=Homo sapiens OX=9606 GN=SNRPC PE=1 SV=1	0	13.96	19	2	3	2	1	159	17.4	9.67	5.4	2					specific	SNRPC
FALSE	High	Master Protein	Q8NC51	Plasminogen activator inhibitor 1 RNA-binding protein OS=Homo sapiens OX=9606 GN=SERBP1 PE=1 SV=2	0	13.926	13	4	4	4	1	408	44.9	8.65	5.89	4					specific	SERBP1
FALSE	High	Master Protein	Q5T3I0	G patch domain-containing protein 4 OS=Homo sapiens OX=9606 GN=GPATCH4 PE=1 SV=2	0	13.914	9	3	3	3	1	446	50.4	9.63	7.9	3					specific	GPATCH4
FALSE	High	Master Protein	P17480	Nucleolar transcription factor 1 OS=Homo sapiens OX=9606 GN=UBTF PE=1 SV=1	0	13.897	8	5	5	5	1	764	89.4	5.81	4.97	5					nonspecific
FALSE	High	Master Protein	Q96I24	Far upstream element-binding protein 3 OS=Homo sapiens OX=9606 GN=FUBP3 PE=1 SV=2	0	13.884	11	5	6	3	1	572	61.6	8.38	2.07	5					nonspecific	FUBP3
FALSE	High	Master Protein	Q9NUP9	Protein lin-7 homolog C OS=Homo sapiens OX=9606 GN=LIN7C PE=1 SV=1	0	13.868	36	5	5	5	1	197	21.8	8.43	6	5					specific	LIN7C
FALSE	High	Master Protein	P53350	Serine/threonine-protein kinase PLK1 OS=Homo sapiens OX=9606 GN=PLK1 PE=1 SV=1	0	13.756	14	6	6	6	1	603	68.2	8.91	2.33	6					specific	PLK1
FALSE	High	Master Protein	Q9UBB9	Tuftelin-interacting protein 11 OS=Homo sapiens OX=9606 GN=TFIP11 PE=1 SV=1	0	13.679	7	4	5	4	1	837	96.8	5.67	5.7	4					specific	TFIP11
FALSE	High	Master Protein	Q9ULX6	A-kinase anchor protein 8-like OS=Homo sapiens OX=9606 GN=AKAP8L PE=1 SV=4	0	13.669	10	4	4	4	1	646	71.6	5.05	5.82	4					specific	AKAP8L
FALSE	High	Master Protein	Q13148	TAR DNA-binding protein 43 OS=Homo sapiens OX=9606 GN=TARDBP PE=1 SV=1	0	13.624	16	4	4	4	1	414	44.7	6.19	5.95	4					nonspecific
FALSE	High	Master Protein	Q9Y676	28S ribosomal protein S18b, mitochondrial OS=Homo sapiens OX=9606 GN=MRPS18B PE=1 SV=1	0	13.596	28	4	4	4	1	258	29.4	9.38	4.59	4					nonspecific	MRPS18B
FALSE	High	Master Protein	O00410	Importin-5 OS=Homo sapiens OX=9606 GN=IPO5 PE=1 SV=4	0	13.567	6	5	5	5	1	1097	123.6	4.94	5.89	5					specific	IPO5
FALSE	High	Master Protein	P11171	Protein 4.1 OS=Homo sapiens OX=9606 GN=EPB41 PE=1 SV=4	0	13.559	8	5	6	4	1	864	97	5.58	2.34	5					nonspecific
FALSE	High	Master Protein	P05198	Eukaryotic translation initiation factor 2 subunit 1 OS=Homo sapiens OX=9606 GN=EIF2S1 PE=1 SV=3	0	13.524	22	5	5	5	1	315	36.1	5.08	3.88	5					nonspecific	EIF2S1
FALSE	High	Master Protein	P01111	GTPase NRas OS=Homo sapiens OX=9606 GN=NRAS PE=1 SV=1	0	13.495	28	4	4	1	1	189	21.2	5.17	7.36	4					specific	NRAS
FALSE	High	Master Protein	Q9UG63	ATP-binding cassette sub-family F member 2 OS=Homo sapiens OX=9606 GN=ABCF2 PE=1 SV=2	0	13.445	10	5	5	5	1	623	71.2	7.37	4.64	5					nonspecific
FALSE	High	Master Protein	Q9Y5Q9	General transcription factor 3C polypeptide 3 OS=Homo sapiens OX=9606 GN=GTF3C3 PE=1 SV=1	0	13.43	8	5	5	5	1	886	101.2	5.07	0	5					nonspecific	GTF3C3
FALSE	High	Master Protein	O15213	WD repeat-containing protein 46 OS=Homo sapiens OX=9606 GN=WDR46 PE=1 SV=3	0	13.422	9	4	4	4	1	610	68	9.67	3.71	4					nonspecific
FALSE	High	Master Protein	Q9UHI6	Probable ATP-dependent RNA helicase DDX20 OS=Homo sapiens OX=9606 GN=DDX20 PE=1 SV=2	0	13.422	8	5	5	5	1	824	92.2	6.95	3.7	5					nonspecific	DDX20
FALSE	High	Master Protein	P15927	Replication protein A 32 kDa subunit OS=Homo sapiens OX=9606 GN=RPA2 PE=1 SV=1	0	13.414	28	4	4	4	1	270	29.2	6.15	5.25	4					specific	RPA2
FALSE	High	Master Protein	Q5D862	Filaggrin-2 OS=Homo sapiens OX=9606 GN=FLG2 PE=1 SV=1	0	13.389	3	5	5	5	1	2391	247.9	8.31	6.9	5					specific	FLG2
FALSE	High	Master Protein	Q13428	Treacle protein OS=Homo sapiens OX=9606 GN=TCOF1 PE=1 SV=3	0	13.361	4	5	5	5	1	1488	152	9.04	0	5					specific	TCOF1
FALSE	High	Master Protein	Q15084	Protein disulfide-isomerase A6 OS=Homo sapiens OX=9606 GN=PDIA6 PE=1 SV=1	0	13.33	10	3	3	3	1	440	48.1	5.08	7.18	3					specific	PDIA6
FALSE	High	Master Protein	Q14678	KN motif and ankyrin repeat domain-containing protein 1 OS=Homo sapiens OX=9606 GN=KANK1 PE=1 SV=3	0	13.308	7	6	6	6	1	1352	147.2	5.3	0	6					specific	KANK1
FALSE	High	Master Protein	O15392	Baculoviral IAP repeat-containing protein 5 OS=Homo sapiens OX=9606 GN=BIRC5 PE=1 SV=3	0	13.282	56	6	6	6	1	142	16.4	5.9	3.33	6					specific	BIRC5
FALSE	High	Master Protein	O14936	Peripheral plasma membrane protein CASK OS=Homo sapiens OX=9606 GN=CASK PE=1 SV=3	0	13.28	9	6	6	6	1	926	105.1	6.43	1.91	6					specific	CASK
FALSE	High	Master Protein	Q14807	Kinesin-like protein KIF22 OS=Homo sapiens OX=9606 GN=KIF22 PE=1 SV=5	0	13.252	12	5	5	5	1	665	73.2	9.45	6.32	5					specific	KIF22
FALSE	High	Master Protein	Q9C0B5	Palmitoyltransferase ZDHHC5 OS=Homo sapiens OX=9606 GN=ZDHHC5 PE=1 SV=2	0	13.237	10	4	4	4	1	715	77.5	9.01	6.19	4					specific	ZDHHC5
FALSE	High	Master Protein	Q96S55	ATPase WRNIP1 OS=Homo sapiens OX=9606 GN=WRNIP1 PE=1 SV=2	0	13.183	16	6	6	6	1	665	72.1	6.1	4.71	6					specific	WRNIP1
FALSE	High	Master Protein	P52789	Hexokinase-2 OS=Homo sapiens OX=9606 GN=HK2 PE=1 SV=2	0	13.174	7	5	5	3	1	917	102.3	6.05	0	5					specific	HK2
FALSE	High	Master Protein	P62195	26S proteasome regulatory subunit 8 OS=Homo sapiens OX=9606 GN=PSMC5 PE=1 SV=1	0	13.152	15	4	5	3	1	406	45.6	7.55	2.59	4					specific	PSMC5
FALSE	High	Master Protein	P82650	28S ribosomal protein S22, mitochondrial OS=Homo sapiens OX=9606 GN=MRPS22 PE=1 SV=1	0	13.148	14	5	5	5	1	360	41.3	7.9	4.55	5					specific	MRPS22
FALSE	High	Master Protein	P48047	ATP synthase subunit O, mitochondrial OS=Homo sapiens OX=9606 GN=ATP5PO PE=1 SV=1	0	13.126	25	4	5	4	1	213	23.3	9.96	6.66	4					specific	ATP5PO
FALSE	High	Master Protein	Q6P158	Putative ATP-dependent RNA helicase DHX57 OS=Homo sapiens OX=9606 GN=DHX57 PE=1 SV=2	0	13.113	4	5	7	3	1	1386	155.5	7.71	8.82	5					specific	DHX57
FALSE	High	Master Protein	Q5T200	Zinc finger CCCH domain-containing protein 13 OS=Homo sapiens OX=9606 GN=ZC3H13 PE=1 SV=1	0	13.1	5	7	7	7	1	1668	196.5	9.42	0	7					specific	ZC3H13
FALSE	High	Master Protein	P31946	14-3-3 protein beta/alpha OS=Homo sapiens OX=9606 GN=YWHAB PE=1 SV=3	0	13.094	21	4	4	2	1	246	28.1	4.83	8.51	4					specific	YWHAB
FALSE	High	Master Protein	Q86U86	Protein polybromo-1 OS=Homo sapiens OX=9606 GN=PBRM1 PE=1 SV=1	0	13.085	5	6	7	6	1	1689	192.8	6.89	4.52	6					specific
FALSE	High	Master Protein	P62861	40S ribosomal protein S30 OS=Homo sapiens OX=9606 GN=FAU PE=1 SV=1	0	13.06	20	4	6	4	1	59	6.6	12.15	9.36	4					nonspecific
FALSE	High	Master Protein	P50454	Serpin H1 OS=Homo sapiens OX=9606 GN=SERPINH1 PE=1 SV=2	0	13.036	14	4	4	4	1	418	46.4	8.69	3.61	4					nonspecific	SERPINH1
FALSE	High	Master Protein	P18887	DNA repair protein XRCC1 OS=Homo sapiens OX=9606 GN=XRCC1 PE=1 SV=2	0	13.036	12	5	6	5	1	633	69.4	6.39	4.76	5					specific	XRCC1
FALSE	High	Master Protein	P47897	Glutamine--tRNA ligase OS=Homo sapiens OX=9606 GN=QARS1 PE=1 SV=1	0	12.968	11	6	6	6	1	775	87.7	7.15	3.69	6					specific	QARS1
FALSE	High	Master Protein	Q9NRW3	DNA dC->dU-editing enzyme APOBEC-3C OS=Homo sapiens OX=9606 GN=APOBEC3C PE=1 SV=2	0	12.916	33	4	4	4	1	190	22.8	7.59	4.54	4					specific	APOBEC3C
FALSE	High	Master Protein	P49006	MARCKS-related protein OS=Homo sapiens OX=9606 GN=MARCKSL1 PE=1 SV=2	0	12.896	49	4	4	4	1	195	19.5	4.67	6.38	4					specific	MARCKSL1
FALSE	High	Master Protein	P78362	SRSF protein kinase 2 OS=Homo sapiens OX=9606 GN=SRPK2 PE=1 SV=3	0	12.86	10	4	4	3	1	688	77.5	4.97	2.28	4					specific
FALSE	High	Master Protein	P63220	40S ribosomal protein S21 OS=Homo sapiens OX=9606 GN=RPS21 PE=1 SV=1	0	12.847	35	3	3	3	1	83	9.1	8.5	6.94	3					specific	RPS21
FALSE	High	Master Protein	O15355	Protein phosphatase 1G OS=Homo sapiens OX=9606 GN=PPM1G PE=1 SV=1	0	12.802	10	4	4	4	1	546	59.2	4.36	3.86	4					nonspecific
FALSE	High	Master Protein	Q08J23	RNA cytosine C(5)-methyltransferase NSUN2 OS=Homo sapiens OX=9606 GN=NSUN2 PE=1 SV=2	0	12.792	9	5	5	5	1	767	86.4	6.77	5.58	5					nonspecific	NSUN2
FALSE	High	Master Protein	Q14694	Ubiquitin carboxyl-terminal hydrolase 10 OS=Homo sapiens OX=9606 GN=USP10 PE=1 SV=2	0	12.758	10	5	5	5	1	798	87.1	5.31	1.98	5					specific	USP10
FALSE	High	Master Protein	P05787	Keratin, type II cytoskeletal 8 OS=Homo sapiens OX=9606 GN=KRT8 PE=1 SV=7	0	12.724	8	4	9	2	1	483	53.7	5.59	12.15	4					specific	KRT8
FALSE	High	Master Protein	Q01105	Protein SET OS=Homo sapiens OX=9606 GN=SET PE=1 SV=3	0	12.71	20	3	4	3	1	290	33.5	4.32	9.71	3					specific	SET
FALSE	High	Master Protein	P09543	2',3'-cyclic-nucleotide 3'-phosphodiesterase OS=Homo sapiens OX=9606 GN=CNP PE=1 SV=2	0	12.671	19	4	4	4	1	421	47.5	9.07	7.01	4					specific	CNP
FALSE	High	Master Protein	O75390	Citrate synthase, mitochondrial OS=Homo sapiens OX=9606 GN=CS PE=1 SV=2	0	12.663	17	5	5	5	1	466	51.7	8.32	2.14	5					specific	CS
FALSE	High	Master Protein	Q9H9B4	Sideroflexin-1 OS=Homo sapiens OX=9606 GN=SFXN1 PE=1 SV=4	0	12.641	20	4	4	4	1	322	35.6	9.07	0	4					nonspecific
FALSE	High	Master Protein	Q9Y2P8	RNA 3'-terminal phosphate cyclase-like protein OS=Homo sapiens OX=9606 GN=RCL1 PE=1 SV=3	0	12.59	20	5	5	5	1	373	40.8	9.26	2.49	5					specific
FALSE	High	Master Protein	Q9Y4E8	Ubiquitin carboxyl-terminal hydrolase 15 OS=Homo sapiens OX=9606 GN=USP15 PE=1 SV=3	0	12.472	7	5	5	4	1	981	112.3	5.22	1.63	5					specific	USP15
FALSE	High	Master Protein	O60256	Phosphoribosyl pyrophosphate synthase-associated protein 2 OS=Homo sapiens OX=9606 GN=PRPSAP2 PE=1 SV=1	0	12.438	20	5	6	5	1	369	40.9	7.44	4.32	5					specific	PRPSAP2
FALSE	High	Master Protein	P42167	Lamina-associated polypeptide 2, isoforms beta/gamma OS=Homo sapiens OX=9606 GN=TMPO PE=1 SV=2	0	12.376	14	4	5	4	1	454	50.6	9.38	5.55	4					specific	TMPO
FALSE	High	Master Protein	Q86SQ0	Pleckstrin homology-like domain family B member 2 OS=Homo sapiens OX=9606 GN=PHLDB2 PE=1 SV=2	0	12.366	6	5	5	5	1	1253	142.1	7.43	1.61	5					specific	PHLDB2
FALSE	High	Master Protein	Q9C0J8	pre-mRNA 3' end processing protein WDR33 OS=Homo sapiens OX=9606 GN=WDR33 PE=1 SV=2	0	12.268	6	5	5	4	1	1336	145.8	9.17	0	5					specific	WDR33
FALSE	High	Master Protein	O94887	FERM, ARHGEF and pleckstrin domain-containing protein 2 OS=Homo sapiens OX=9606 GN=FARP2 PE=1 SV=3	0	12.244	4	4	5	4	1	1054	119.8	8.79	2.71	4					specific	FARP2
FALSE	High	Master Protein	O14646	Chromodomain-helicase-DNA-binding protein 1 OS=Homo sapiens OX=9606 GN=CHD1 PE=1 SV=2	0	12.151	3	6	6	6	1	1710	196.6	7.14	0	6					specific
FALSE	High	Master Protein	Q04917	14-3-3 protein eta OS=Homo sapiens OX=9606 GN=YWHAH PE=1 SV=4	0	12.149	19	4	4	3	1	246	28.2	4.84	6.14	4					specific
FALSE	High	Master Protein	Q9H3K6	BolA-like protein 2 OS=Homo sapiens OX=9606 GN=BOLA2 PE=1 SV=1	0	12.144	50	4	4	4	1	86	10.1	6.52	8.41	4					specific	BOLA2
FALSE	High	Master Protein	O95433	Activator of 90 kDa heat shock protein ATPase homolog 1 OS=Homo sapiens OX=9606 GN=AHSA1 PE=1 SV=1	0	12.102	13	3	4	3	1	338	38.3	5.53	7.48	3					specific	AHSA1
FALSE	High	Master Protein	Q9NV06	DDB1- and CUL4-associated factor 13 OS=Homo sapiens OX=9606 GN=DCAF13 PE=1 SV=2	0	12.086	15	5	5	5	1	445	51.4	9.19	6.43	5					specific	DCAF13
FALSE	High	Master Protein	P48729	Casein kinase I isoform alpha OS=Homo sapiens OX=9606 GN=CSNK1A1 PE=1 SV=2	0	12.056	14	4	5	4	1	337	38.9	9.57	7.24	4					specific	CSNK1A1
FALSE	High	Master Protein	P19367	Hexokinase-1 OS=Homo sapiens OX=9606 GN=HK1 PE=1 SV=3	0	12.028	7	5	5	3	1	917	102.4	6.8	0	5					specific	HK1
FALSE	High	Master Protein	Q9P2R3	Rabankyrin-5 OS=Homo sapiens OX=9606 GN=ANKFY1 PE=1 SV=2	0	11.978	6	5	6	5	1	1169	128.3	6.1	5.86	5					specific	ANKFY1
FALSE	High	Master Protein	O95983	Methyl-CpG-binding domain protein 3 OS=Homo sapiens OX=9606 GN=MBD3 PE=1 SV=1	0	11.975	24	5	5	5	1	291	32.8	5.34	2.13	5					specific	MBD3
FALSE	High	Master Protein	P40926	Malate dehydrogenase, mitochondrial OS=Homo sapiens OX=9606 GN=MDH2 PE=1 SV=3	0	11.862	12	3	3	3	1	338	35.5	8.68	3.64	3					specific	MDH2
FALSE	High	Master Protein	Q92522	Histone H1x OS=Homo sapiens OX=9606 GN=H1FX PE=1 SV=1	0	11.794	16	4	4	4	1	213	22.5	10.76	8.84	4					specific	H1FX
FALSE	High	Master Protein	P09012	U1 small nuclear ribonucleoprotein A OS=Homo sapiens OX=9606 GN=SNRPA PE=1 SV=3	0	11.778	25	4	4	4	1	282	31.3	9.83	6.16	4					specific	SNRPA
FALSE	High	Master Protein	O00399	Dynactin subunit 6 OS=Homo sapiens OX=9606 GN=DCTN6 PE=1 SV=1	0	11.774	22	4	4	4	1	190	20.7	6.32	1.76	4					specific	DCTN6
FALSE	High	Master Protein	P35250	Replication factor C subunit 2 OS=Homo sapiens OX=9606 GN=RFC2 PE=1 SV=3	0	11.771	15	4	4	4	1	354	39.1	6.44	3.63	4					specific
FALSE	High	Master Protein	Q9Y3Y2	Chromatin target of PRMT1 protein OS=Homo sapiens OX=9606 GN=CHTOP PE=1 SV=2	0	11.682	17	3	3	3	1	248	26.4	12.23	8.94	3					specific	CHTOP
FALSE	High	Master Protein	Q9BWJ5	Splicing factor 3B subunit 5 OS=Homo sapiens OX=9606 GN=SF3B5 PE=1 SV=1	0	11.624	69	4	4	4	1	86	10.1	6.35	5.12	4					specific	SF3B5
FALSE	High	Master Protein	Q9UBU9	Nuclear RNA export factor 1 OS=Homo sapiens OX=9606 GN=NXF1 PE=1 SV=1	0	11.612	13	5	5	5	1	619	70.1	8.51	3.86	5					specific
FALSE	High	Master Protein	P61604	10 kDa heat shock protein, mitochondrial OS=Homo sapiens OX=9606 GN=HSPE1 PE=1 SV=2	0	11.55	33	3	4	3	1	102	10.9	8.92	5.65	3					specific	HSPE1
FALSE	High	Master Protein	Q9Y6M1	Insulin-like growth factor 2 mRNA-binding protein 2 OS=Homo sapiens OX=9606 GN=IGF2BP2 PE=1 SV=2	0	11.528	9	4	4	3	1	599	66.1	8.46	4.71	4					specific	IGF2BP2
FALSE	High	Master Protein	Q9P266	Junctional protein associated with coronary artery disease OS=Homo sapiens OX=9606 GN=JCAD PE=1 SV=3	0	11.525	5	6	6	6	1	1359	148.3	7.09	0	6					specific	JCAD
FALSE	High	Master Protein	Q7Z3K3	Pogo transposable element with ZNF domain OS=Homo sapiens OX=9606 GN=POGZ PE=1 SV=2	0	11.512	3	4	4	4	1	1410	155.2	7.4	3.73	4					specific	POGZ
FALSE	High	Master Protein	Q9BTE1	Dynactin subunit 5 OS=Homo sapiens OX=9606 GN=DCTN5 PE=1 SV=1	0	11.477	38	4	5	4	1	182	20.1	8.02	3.86	4					specific	DCTN5
FALSE	High	Master Protein	Q9UNE7	E3 ubiquitin-protein ligase CHIP OS=Homo sapiens OX=9606 GN=STUB1 PE=1 SV=2	0	11.463	19	4	4	4	1	303	34.8	5.87	1.83	4					specific	STUB1
FALSE	High	Master Protein	Q14574	Desmocollin-3 OS=Homo sapiens OX=9606 GN=DSC3 PE=1 SV=3	0	11.434	3	3	4	3	1	896	99.9	6.1	6.36	3					specific	DSC3
FALSE	High	Master Protein	P41743	Protein kinase C iota type OS=Homo sapiens OX=9606 GN=PRKCI PE=1 SV=2	0	11.42	11	4	4	4	1	596	68.2	5.85	0	4					nonspecific
FALSE	High	Master Protein	Q9BQ75	Protein CMSS1 OS=Homo sapiens OX=9606 GN=CMSS1 PE=1 SV=2	0	11.388	17	5	5	5	1	279	31.9	9.19	5.25	5					nonspecific	CMSS1
FALSE	High	Master Protein	P54886	Delta-1-pyrroline-5-carboxylate synthase OS=Homo sapiens OX=9606 GN=ALDH18A1 PE=1 SV=2	0	11.374	8	5	5	5	1	795	87.2	7.12	0	5					specific	ALDH18A1
FALSE	High	Master Protein	Q76I76	Protein phosphatase Slingshot homolog 2 OS=Homo sapiens OX=9606 GN=SSH2 PE=1 SV=1	0	11.361	5	5	5	4	1	1423	158.1	5.41	1.61	5					specific	SSH2
FALSE	High	Master Protein	P52756	RNA-binding protein 5 OS=Homo sapiens OX=9606 GN=RBM5 PE=1 SV=2	0	11.317	6	4	4	3	1	815	92.1	6.28	3.91	4					specific	RBM5
FALSE	High	Master Protein	O00411	DNA-directed RNA polymerase, mitochondrial OS=Homo sapiens OX=9606 GN=POLRMT PE=1 SV=2	0	11.273	6	5	5	5	1	1230	138.5	8.98	1.79	5					specific	POLRMT
FALSE	High	Master Protein	P13489	Ribonuclease inhibitor OS=Homo sapiens OX=9606 GN=RNH1 PE=1 SV=2	0	11.261	13	4	4	4	1	461	49.9	4.82	4.01	4					specific
FALSE	High	Master Protein	P62899	60S ribosomal protein L31 OS=Homo sapiens OX=9606 GN=RPL31 PE=1 SV=1	0	11.26	32	4	4	4	1	125	14.5	10.54	8.09	4					specific	RPL31
FALSE	High	Master Protein	Q8N1G4	Leucine-rich repeat-containing protein 47 OS=Homo sapiens OX=9606 GN=LRRC47 PE=1 SV=1	0	11.238	9	4	4	4	1	583	63.4	8.28	5.73	4					specific	LRRC47
FALSE	High	Master Protein	P05783	Keratin, type I cytoskeletal 18 OS=Homo sapiens OX=9606 GN=KRT18 PE=1 SV=2	0	11.195	10	3	3	2	1	430	48	5.45	5.71	3					specific	KRT18
FALSE	High	Master Protein	Q7Z7K6	Centromere protein V OS=Homo sapiens OX=9606 GN=CENPV PE=1 SV=1	0	11.156	13	3	3	3	1	275	29.9	9.73	6.38	3					nonspecific
FALSE	High	Master Protein	Q6P1J9	Parafibromin OS=Homo sapiens OX=9606 GN=CDC73 PE=1 SV=1	0	11.155	11	5	5	5	1	531	60.5	9.61	3.94	5					nonspecific	CDC73
FALSE	High	Master Protein	Q9Y221	60S ribosome subunit biogenesis protein NIP7 homolog OS=Homo sapiens OX=9606 GN=NIP7 PE=1 SV=1	0	11.151	29	3	4	3	1	180	20.4	8.51	2.16	3					specific	NIP7
FALSE	High	Master Protein	P11177	Pyruvate dehydrogenase E1 component subunit beta, mitochondrial OS=Homo sapiens OX=9606 GN=PDHB PE=1 SV=3	0	11.132	13	3	4	3	1	359	39.2	6.65	4.13	3					specific	PDHB
FALSE	High	Master Protein	O95373	Importin-7 OS=Homo sapiens OX=9606 GN=IPO7 PE=1 SV=1	0	11.101	6	4	4	3	1	1038	119.4	4.82	4.63	4					specific	IPO7
FALSE	High	Master Protein	Q15427	Splicing factor 3B subunit 4 OS=Homo sapiens OX=9606 GN=SF3B4 PE=1 SV=1	0	10.995	9	2	2	2	1	424	44.4	8.56	7.23	2					specific	SF3B4
FALSE	High	Master Protein	Q5BKY9	Protein FAM133B OS=Homo sapiens OX=9606 GN=FAM133B PE=1 SV=1	0	10.985	28	4	4	4	1	247	28.4	10.02	4.2	4					specific	FAM133B
FALSE	High	Master Protein	Q12904	Aminoacyl tRNA synthase complex-interacting multifunctional protein 1 OS=Homo sapiens OX=9606 GN=AIMP1 PE=1 SV=2	0	10.984	24	4	4	4	1	312	34.3	8.43	3.7	4					specific	AIMP1
FALSE	High	Master Protein	Q96J01	THO complex subunit 3 OS=Homo sapiens OX=9606 GN=THOC3 PE=1 SV=1	0	10.97	15	4	4	4	1	351	38.7	6.09	2.05	4					specific	THOC3
FALSE	High	Master Protein	Q53GS9	U4/U6.U5 tri-snRNP-associated protein 2 OS=Homo sapiens OX=9606 GN=USP39 PE=1 SV=2	0	10.969	10	3	3	3	1	565	65.3	8.91	4.76	3					specific	USP39
FALSE	High	Master Protein	P62847	40S ribosomal protein S24 OS=Homo sapiens OX=9606 GN=RPS24 PE=1 SV=1	0	10.937	24	3	3	3	1	133	15.4	10.78	8.01	3					specific	RPS24
FALSE	High	Master Protein	Q92828	Coronin-2A OS=Homo sapiens OX=9606 GN=CORO2A PE=1 SV=2	0	10.93	7	4	5	4	1	525	59.7	8.05	4.59	4					nonspecific
FALSE	High	Master Protein	P02545	Prelamin-A/C OS=Homo sapiens OX=9606 GN=LMNA PE=1 SV=1	0	10.853	14	6	6	6	1	664	74.1	7.02	1.82	6					nonspecific	LMNA
FALSE	High	Master Protein	Q8TED0	U3 small nucleolar RNA-associated protein 15 homolog OS=Homo sapiens OX=9606 GN=UTP15 PE=1 SV=3	0	10.85	9	4	4	4	1	518	58.4	9.11	3.78	4					specific	UTP15
FALSE	High	Master Protein	Q96RT1	Erbin OS=Homo sapiens OX=9606 GN=ERBIN PE=1 SV=2	0	10.832	4	4	4	4	1	1412	158.2	5.5	1.86	4					specific	ERBIN
FALSE	High	Master Protein	P83881	60S ribosomal protein L36a OS=Homo sapiens OX=9606 GN=RPL36A PE=1 SV=2	0	10.829	22	3	4	3	1	106	12.4	10.58	6.19	3					specific	RPL36A
FALSE	High	Master Protein	Q53F19	Nuclear cap-binding protein subunit 3 OS=Homo sapiens OX=9606 GN=NCBP3 PE=1 SV=2	0	10.825	11	4	4	4	1	620	70.5	5.73	4.05	4					specific	NCBP3
FALSE	High	Master Protein	Q86XP3	ATP-dependent RNA helicase DDX42 OS=Homo sapiens OX=9606 GN=DDX42 PE=1 SV=1	0	10.808	7	4	5	4	1	938	102.9	7.02	0	4					specific	DDX42
FALSE	High	Master Protein	Q9H0H5	Rac GTPase-activating protein 1 OS=Homo sapiens OX=9606 GN=RACGAP1 PE=1 SV=1	0	10.744	11	5	5	5	1	632	71	8.88	3.83	5					specific	RACGAP1
FALSE	High	Master Protein	P13861	cAMP-dependent protein kinase type II-alpha regulatory subunit OS=Homo sapiens OX=9606 GN=PRKAR2A PE=1 SV=2	0	10.702	13	4	4	4	1	404	45.5	5.07	1.81	4					specific	PRKAR2A
FALSE	High	Master Protein	Q9H2P0	Activity-dependent neuroprotector homeobox protein OS=Homo sapiens OX=9606 GN=ADNP PE=1 SV=1	0	10.695	5	4	4	4	1	1102	123.5	7.34	3.86	4					specific	ADNP
FALSE	High	Master Protein	Q13330	Metastasis-associated protein MTA1 OS=Homo sapiens OX=9606 GN=MTA1 PE=1 SV=2	0	10.683	7	5	5	2	1	715	80.7	9.26	2.17	5					specific	MTA1
FALSE	High	Master Protein	Q9Y3B7	39S ribosomal protein L11, mitochondrial OS=Homo sapiens OX=9606 GN=MRPL11 PE=1 SV=1	0	10.668	26	4	4	4	1	192	20.7	9.91	2.82	4					specific	MRPL11
FALSE	High	Master Protein	Q02978	Mitochondrial 2-oxoglutarate/malate carrier protein OS=Homo sapiens OX=9606 GN=SLC25A11 PE=1 SV=3	0	10.663	12	3	3	3	1	314	34	9.91	4.2	3					specific	SLC25A11
FALSE	High	Master Protein	Q93008	Probable ubiquitin carboxyl-terminal hydrolase FAF-X OS=Homo sapiens OX=9606 GN=USP9X PE=1 SV=3	0	10.66	3	5	5	5	1	2570	292.1	5.8	2.39	5					nonspecific
FALSE	High	Master Protein	Q8WVM0	Dimethyladenosine transferase 1, mitochondrial OS=Homo sapiens OX=9606 GN=TFB1M PE=1 SV=1	0	10.647	27	5	6	5	1	346	39.5	9.26	0	5					nonspecific	TFB1M
FALSE	High	Master Protein	Q9NYH9	U3 small nucleolar RNA-associated protein 6 homolog OS=Homo sapiens OX=9606 GN=UTP6 PE=2 SV=2	0	10.643	11	4	4	4	1	597	70.1	7.28	1.94	4					nonspecific
FALSE	High	Master Protein	Q9UNQ2	Probable dimethyladenosine transferase OS=Homo sapiens OX=9606 GN=DIMT1 PE=1 SV=1	0	10.638	15	4	4	4	1	313	35.2	9.99	3.49	4					nonspecific	DIMT1
FALSE	High	Master Protein	Q14527	Helicase-like transcription factor OS=Homo sapiens OX=9606 GN=HLTF PE=1 SV=2	0	10.632	5	3	3	3	1	1009	113.9	8.6	2.54	3					specific	HLTF
FALSE	High	Master Protein	Q8ND82	Zinc finger protein 280C OS=Homo sapiens OX=9606 GN=ZNF280C PE=1 SV=1	0	10.593	8	4	5	4	1	737	83	9.11	0	4					specific	ZNF280C
FALSE	High	Master Protein	Q13162	Peroxiredoxin-4 OS=Homo sapiens OX=9606 GN=PRDX4 PE=1 SV=1	0	10.506	12	3	4	1	1	271	30.5	6.29	2.44	3					specific	PRDX4
FALSE	High	Master Protein	P27986	Phosphatidylinositol 3-kinase regulatory subunit alpha OS=Homo sapiens OX=9606 GN=PIK3R1 PE=1 SV=2	0	10.491	9	5	5	3	1	724	83.5	6.16	0	5					specific	PIK3R1
FALSE	High	Master Protein	Q15554	Telomeric repeat-binding factor 2 OS=Homo sapiens OX=9606 GN=TERF2 PE=1 SV=3	0	10.464	9	3	3	3	1	542	59.6	9.35	4.5	3					specific	TERF2
FALSE	High	Master Protein	P62487	DNA-directed RNA polymerase II subunit RPB7 OS=Homo sapiens OX=9606 GN=POLR2G PE=1 SV=1	0	10.431	37	4	4	4	1	172	19.3	5.54	2.4	4					nonspecific
FALSE	High	Master Protein	P53618	Coatomer subunit beta OS=Homo sapiens OX=9606 GN=COPB1 PE=1 SV=3	0	10.413	5	4	4	4	1	953	107.1	6.05	3.83	4					nonspecific	COPB1
FALSE	High	Master Protein	Q49A26	Putative oxidoreductase GLYR1 OS=Homo sapiens OX=9606 GN=GLYR1 PE=1 SV=4	0	10.395	11	5	5	5	1	553	60.5	9.17	3.48	5					specific	GLYR1
FALSE	High	Master Protein	Q14008	Cytoskeleton-associated protein 5 OS=Homo sapiens OX=9606 GN=CKAP5 PE=1 SV=3	0	10.344	3	5	5	5	1	2032	225.4	7.8	1.76	5					specific	CKAP5
FALSE	High	Master Protein	Q7L9B9	Endonuclease/exonuclease/phosphatase family domain-containing protein 1 OS=Homo sapiens OX=9606 GN=EEPD1 PE=1 SV=2	0	10.343	9	4	4	4	1	569	62.4	8.41	2.6	4					specific	EEPD1
FALSE	High	Master Protein	O95292	Vesicle-associated membrane protein-associated protein B/C OS=Homo sapiens OX=9606 GN=VAPB PE=1 SV=3	0	10.342	15	3	3	2	1	243	27.2	7.3	4.22	3					specific	VAPB
FALSE	High	Master Protein	O00629	Importin subunit alpha-3 OS=Homo sapiens OX=9606 GN=KPNA4 PE=1 SV=1	0	10.336	15	4	4	2	1	521	57.9	4.96	2.17	4					specific	KPNA4
FALSE	High	Master Protein	Q9H4L4	Sentrin-specific protease 3 OS=Homo sapiens OX=9606 GN=SENP3 PE=1 SV=2	0	10.279	9	4	4	4	1	574	65	8.56	2.77	4					specific	SENP3
FALSE	High	Master Protein	Q96T58	Msx2-interacting protein OS=Homo sapiens OX=9606 GN=SPEN PE=1 SV=1	0	10.271	2	6	6	6	1	3664	402	7.64	0	6					specific	SPEN
FALSE	High	Master Protein	P14373	Zinc finger protein RFP OS=Homo sapiens OX=9606 GN=TRIM27 PE=1 SV=1	0	10.265	9	4	4	4	1	513	58.5	6.21	4.63	4					nonspecific
FALSE	High	Master Protein	Q969R5	Lethal(3)malignant brain tumor-like protein 2 OS=Homo sapiens OX=9606 GN=L3MBTL2 PE=1 SV=1	0	10.216	13	5	5	5	1	705	79.1	6.84	1.72	5					nonspecific	L3MBTL2
FALSE	High	Master Protein	P08579	U2 small nuclear ribonucleoprotein B'' OS=Homo sapiens OX=9606 GN=SNRPB2 PE=1 SV=1	0	10.176	23	4	4	4	1	225	25.5	9.72	0	4					specific	SNRPB2
FALSE	High	Master Protein	Q13111	Chromatin assembly factor 1 subunit A OS=Homo sapiens OX=9606 GN=CHAF1A PE=1 SV=3	0	10.172	10	4	4	4	1	956	106.8	5.94	0	4					specific	CHAF1A
FALSE	High	Master Protein	P60763	Ras-related C3 botulinum toxin substrate 3 OS=Homo sapiens OX=9606 GN=RAC3 PE=1 SV=1	0	10.165	22	2	3	1	1	192	21.4	8.15	5.49	2					specific	RAC3
FALSE	High	Master Protein	Q96DX4	RING finger and SPRY domain-containing protein 1 OS=Homo sapiens OX=9606 GN=RSPRY1 PE=1 SV=1	0	10.09	10	4	4	4	1	576	64.1	5.57	1.67	4					specific
FALSE	High	Master Protein	Q9UHV9	Prefoldin subunit 2 OS=Homo sapiens OX=9606 GN=PFDN2 PE=1 SV=1	0	10.079	23	3	3	3	1	154	16.6	6.58	2.76	3					specific	PFDN2
FALSE	High	Master Protein	O15067	Phosphoribosylformylglycinamidine synthase OS=Homo sapiens OX=9606 GN=PFAS PE=1 SV=4	0	10.018	4	3	3	3	1	1338	144.6	5.76	4.15	3					specific	PFAS
FALSE	High	Master Protein	Q9Y2L9	Leucine-rich repeat and calponin homology domain-containing protein 1 OS=Homo sapiens OX=9606 GN=LRCH1 PE=1 SV=3	0	9.985	5	4	4	1	1	728	80.8	5.94	4.43	4					specific	LRCH1
FALSE	High	Master Protein	P09471	Guanine nucleotide-binding protein G(o) subunit alpha OS=Homo sapiens OX=9606 GN=GNAO1 PE=1 SV=4	0	9.882	11	3	5	1	1	354	40	5.53	8.09	3					specific	GNAO1
FALSE	High	Master Protein	Q53H12	Acylglycerol kinase, mitochondrial OS=Homo sapiens OX=9606 GN=AGK PE=1 SV=2	0	9.862	17	4	5	4	1	422	47.1	8.09	4.67	4					specific	AGK
FALSE	High	Master Protein	O43663	Protein regulator of cytokinesis 1 OS=Homo sapiens OX=9606 GN=PRC1 PE=1 SV=2	0	9.856	7	3	3	3	1	620	71.6	6.68	4.53	3					specific	PRC1
FALSE	High	Master Protein	P30048	Thioredoxin-dependent peroxide reductase, mitochondrial OS=Homo sapiens OX=9606 GN=PRDX3 PE=1 SV=3	0	9.784	18	2	3	2	1	256	27.7	7.78	2.39	2					specific	PRDX3
FALSE	High	Master Protein	P23470	Receptor-type tyrosine-protein phosphatase gamma OS=Homo sapiens OX=9606 GN=PTPRG PE=1 SV=4	0	9.769	7	5	5	5	1	1445	161.9	6.42	0	5					specific	PTPRG
FALSE	High	Master Protein	Q9NTJ3	Structural maintenance of chromosomes protein 4 OS=Homo sapiens OX=9606 GN=SMC4 PE=1 SV=2	0	9.765	2	2	3	2	1	1288	147.1	6.79	2.04	2					specific	SMC4
FALSE	High	Master Protein	Q9NR12	PDZ and LIM domain protein 7 OS=Homo sapiens OX=9606 GN=PDLIM7 PE=1 SV=1	0	9.76	12	4	4	4	1	457	49.8	8.41	2.17	4					nonspecific
FALSE	High	Master Protein	Q9NZ01	Very-long-chain enoyl-CoA reductase OS=Homo sapiens OX=9606 GN=TECR PE=1 SV=1	0	9.756	15	5	5	5	1	308	36	9.45	1.67	5					nonspecific	TECR
FALSE	High	Master Protein	P15170	Eukaryotic peptide chain release factor GTP-binding subunit ERF3A OS=Homo sapiens OX=9606 GN=GSPT1 PE=1 SV=1	0	9.745	12	4	4	4	1	499	55.7	5.62	2.15	4					specific
FALSE	High	Master Protein	P12268	Inosine-5'-monophosphate dehydrogenase 2 OS=Homo sapiens OX=9606 GN=IMPDH2 PE=1 SV=2	0	9.728	8	4	4	4	1	514	55.8	6.9	3.8	4					specific	IMPDH2
FALSE	High	Master Protein	Q96I25	Splicing factor 45 OS=Homo sapiens OX=9606 GN=RBM17 PE=1 SV=1	0	9.709	17	5	6	5	1	401	44.9	5.97	0	5					nonspecific
FALSE	High	Master Protein	Q9Y3U8	60S ribosomal protein L36 OS=Homo sapiens OX=9606 GN=RPL36 PE=1 SV=3	0	9.701	30	4	5	4	1	105	12.2	11.59	11.37	4					nonspecific	RPL36
FALSE	High	Master Protein	Q96AE4	Far upstream element-binding protein 1 OS=Homo sapiens OX=9606 GN=FUBP1 PE=1 SV=3	0	9.678	7	4	5	2	1	644	67.5	7.61	3.73	4					nonspecific
FALSE	High	Master Protein	P41250	Glycine--tRNA ligase OS=Homo sapiens OX=9606 GN=GARS1 PE=1 SV=3	0	9.661	8	3	3	3	1	739	83.1	7.03	1.7	3					nonspecific	GARS1
FALSE	High	Master Protein	P48730	Casein kinase I isoform delta OS=Homo sapiens OX=9606 GN=CSNK1D PE=1 SV=2	0	9.615	12	4	4	4	1	415	47.3	9.74	2	4					nonspecific
FALSE	High	Master Protein	Q5VT06	Centrosome-associated protein 350 OS=Homo sapiens OX=9606 GN=CEP350 PE=1 SV=1	0	9.598	2	4	4	4	1	3117	350.7	6.33	3.7	4					nonspecific	CEP350
FALSE	High	Master Protein	Q96FJ2	Dynein light chain 2, cytoplasmic OS=Homo sapiens OX=9606 GN=DYNLL2 PE=1 SV=1	0	9.587	47	3	3	2	1	89	10.3	7.37	3.32	3					specific	DYNLL2
FALSE	High	Master Protein	Q9NQZ2	Something about silencing protein 10 OS=Homo sapiens OX=9606 GN=UTP3 PE=1 SV=1	0	9.574	16	4	4	4	1	479	54.5	5.62	0	4					specific	UTP3
FALSE	High	Master Protein	P63208	S-phase kinase-associated protein 1 OS=Homo sapiens OX=9606 GN=SKP1 PE=1 SV=2	0	9.546	34	4	4	4	1	163	18.6	4.54	2.03	4					specific	SKP1
FALSE	High	Master Protein	Q9NPD3	Exosome complex component RRP41 OS=Homo sapiens OX=9606 GN=EXOSC4 PE=1 SV=3	0	9.533	9	2	3	2	1	245	26.4	6.52	7.07	2					nonspecific
FALSE	High	Master Protein	P56537	Eukaryotic translation initiation factor 6 OS=Homo sapiens OX=9606 GN=EIF6 PE=1 SV=1	0	9.518	20	3	3	3	1	245	26.6	4.68	4.13	3					nonspecific	EIF6
FALSE	High	Master Protein	P57721	Poly(rC)-binding protein 3 OS=Homo sapiens OX=9606 GN=PCBP3 PE=2 SV=2	0	9.483	10	3	3	1	1	371	39.4	8.07	4.51	3					specific	PCBP3
FALSE	High	Master Protein	Q16531	DNA damage-binding protein 1 OS=Homo sapiens OX=9606 GN=DDB1 PE=1 SV=1	0	9.46	4	4	4	4	1	1140	126.9	5.26	2.58	4					specific	DDB1
FALSE	High	Master Protein	P61513	60S ribosomal protein L37a OS=Homo sapiens OX=9606 GN=RPL37A PE=1 SV=2	0	9.458	33	2	2	2	1	92	10.3	10.43	5.94	2					specific
FALSE	High	Master Protein	Q01081	Splicing factor U2AF 35 kDa subunit OS=Homo sapiens OX=9606 GN=U2AF1 PE=1 SV=3	0	9.388	14	2	2	2	1	240	27.9	8.81	6.11	2					specific	U2AF1
FALSE	High	Master Protein	P37802	Transgelin-2 OS=Homo sapiens OX=9606 GN=TAGLN2 PE=1 SV=3	0	9.377	19	3	3	3	1	199	22.4	8.25	5.2	3					specific	TAGLN2
FALSE	High	Master Protein	Q9BZM4	UL16-binding protein 3 OS=Homo sapiens OX=9606 GN=ULBP3 PE=1 SV=1	0	9.37	19	4	4	4	1	244	27.9	8.02	2.14	4					specific	ULBP3
FALSE	High	Master Protein	Q9UHB9	Signal recognition particle subunit SRP68 OS=Homo sapiens OX=9606 GN=SRP68 PE=1 SV=2	0	9.324	9	4	4	4	1	627	70.7	8.56	1.89	4					specific	SRP68
FALSE	High	Master Protein	Q8N8A6	ATP-dependent RNA helicase DDX51 OS=Homo sapiens OX=9606 GN=DDX51 PE=1 SV=3	0	9.315	6	4	4	4	1	666	72.4	8.16	3.51	4					specific	DDX51
FALSE	High	Master Protein	Q8WYP5	Protein ELYS OS=Homo sapiens OX=9606 GN=AHCTF1 PE=1 SV=3	0	9.298	3	4	4	4	1	2266	252.3	6.6	1.72	4					specific	AHCTF1
FALSE	High	Master Protein	P63218	Guanine nucleotide-binding protein G(I)/G(S)/G(O) subunit gamma-5 OS=Homo sapiens OX=9606 GN=GNG5 PE=1 SV=3	0	9.28	56	2	2	2	1	68	7.3	9.85	2.84	2					specific	GNG5
FALSE	High	Master Protein	O75487	Glypican-4 OS=Homo sapiens OX=9606 GN=GPC4 PE=1 SV=4	0	9.261	9	3	3	3	1	556	62.4	6.68	4.47	3					specific	GPC4
FALSE	High	Master Protein	Q9UQ03	Coronin-2B OS=Homo sapiens OX=9606 GN=CORO2B PE=1 SV=4	0	9.245	8	3	3	3	1	480	54.9	8.27	3.92	3					specific	CORO2B
FALSE	High	Master Protein	P51570	Galactokinase OS=Homo sapiens OX=9606 GN=GALK1 PE=1 SV=1	0	9.241	11	4	4	4	1	392	42.2	6.46	4.22	4					specific	GALK1
FALSE	High	Master Protein	O60841	Eukaryotic translation initiation factor 5B OS=Homo sapiens OX=9606 GN=EIF5B PE=1 SV=4	0	9.226	3	2	2	2	1	1220	138.7	5.49	5.41	2					specific	EIF5B
FALSE	High	Master Protein	P57088	Transmembrane protein 33 OS=Homo sapiens OX=9606 GN=TMEM33 PE=1 SV=2	0	9.225	16	3	3	3	1	247	28	9.7	1.67	3					specific	TMEM33
FALSE	High	Master Protein	Q7RTV0	PHD finger-like domain-containing protein 5A OS=Homo sapiens OX=9606 GN=PHF5A PE=1 SV=1	0	9.201	26	2	2	2	1	110	12.4	8.41	4.53	2					specific	PHF5A
FALSE	High	Master Protein	Q99755	Phosphatidylinositol 4-phosphate 5-kinase type-1 alpha OS=Homo sapiens OX=9606 GN=PIP5K1A PE=1 SV=1	0	9.171	8	3	3	3	1	562	62.6	8.21	4.57	3					specific
FALSE	High	Master Protein	P62633	Cellular nucleic acid-binding protein OS=Homo sapiens OX=9606 GN=CNBP PE=1 SV=1	0	9.133	23	3	3	3	1	177	19.5	7.71	4.18	3					nonspecific
FALSE	High	Master Protein	Q96CW1	AP-2 complex subunit mu OS=Homo sapiens OX=9606 GN=AP2M1 PE=1 SV=2	0	9.114	11	4	4	4	1	435	49.6	9.54	3.72	4					nonspecific
FALSE	High	Master Protein	Q9H6F5	Coiled-coil domain-containing protein 86 OS=Homo sapiens OX=9606 GN=CCDC86 PE=1 SV=1	0	9.089	12	3	3	3	1	360	40.2	10.33	4.24	3					nonspecific	CCDC86
FALSE	High	Master Protein	P62191	26S proteasome regulatory subunit 4 OS=Homo sapiens OX=9606 GN=PSMC1 PE=1 SV=1	0	9.086	10	4	4	3	1	440	49.2	6.21	0	4					specific	PSMC1
FALSE	High	Master Protein	Q9UL15	BAG family molecular chaperone regulator 5 OS=Homo sapiens OX=9606 GN=BAG5 PE=1 SV=1	0	8.984	10	3	3	3	1	447	51.2	6.05	3.54	3					specific	BAG5
FALSE	High	Master Protein	P13987	CD59 glycoprotein OS=Homo sapiens OX=9606 GN=CD59 PE=1 SV=1	0	8.924	19	2	3	2	1	128	14.2	6.48	6.76	2					specific	CD59
FALSE	High	Master Protein	Q9NV31	U3 small nucleolar ribonucleoprotein protein IMP3 OS=Homo sapiens OX=9606 GN=IMP3 PE=1 SV=1	0	8.924	25	3	3	3	1	184	21.8	9.5	2.28	3					specific
FALSE	High	Master Protein	Q9Y4P3	Transducin beta-like protein 2 OS=Homo sapiens OX=9606 GN=TBL2 PE=1 SV=1	0	8.851	10	3	3	3	1	447	49.8	9.44	4.28	3					specific	TBL2
FALSE	High	Master Protein	O15182	Centrin-3 OS=Homo sapiens OX=9606 GN=CETN3 PE=1 SV=2	0	8.847	27	2	2	2	1	167	19.5	4.74	3.17	2					specific	CETN3
FALSE	High	Master Protein	Q9P0L0	Vesicle-associated membrane protein-associated protein A OS=Homo sapiens OX=9606 GN=VAPA PE=1 SV=3	0	8.827	10	3	3	2	1	249	27.9	8.62	3.36	3					specific	VAPA
FALSE	High	Master Protein	Q9BRL6	Serine/arginine-rich splicing factor 8 OS=Homo sapiens OX=9606 GN=SRSF8 PE=1 SV=1	0	8.823	9	2	2	1	1	282	32.3	11.72	6.33	2					specific	SRSF8
FALSE	High	Master Protein	Q96AV8	Transcription factor E2F7 OS=Homo sapiens OX=9606 GN=E2F7 PE=1 SV=3	0	8.809	6	4	4	4	1	911	99.8	8.16	0	4					nonspecific
FALSE	High	Master Protein	Q01844	RNA-binding protein EWS OS=Homo sapiens OX=9606 GN=EWSR1 PE=1 SV=1	0	8.769	8	3	3	3	1	656	68.4	9.33	1.89	3					nonspecific	EWSR1
FALSE	High	Master Protein	Q9Y3T9	Nucleolar complex protein 2 homolog OS=Homo sapiens OX=9606 GN=NOC2L PE=1 SV=4	0	8.738	5	3	4	3	1	749	84.9	5.62	3.26	3					specific	NOC2L
FALSE	High	Master Protein	P54289	Voltage-dependent calcium channel subunit alpha-2/delta-1 OS=Homo sapiens OX=9606 GN=CACNA2D1 PE=1 SV=3	0	8.702	5	4	4	4	1	1103	124.5	5.27	0	4					specific	CACNA2D1
FALSE	High	Master Protein	Q8N9B5	Junction-mediating and -regulatory protein OS=Homo sapiens OX=9606 GN=JMY PE=1 SV=2	0	8.683	3	3	4	3	1	988	111.4	6.18	0	3					specific	JMY
FALSE	High	Master Protein	Q3ZCQ8	Mitochondrial import inner membrane translocase subunit TIM50 OS=Homo sapiens OX=9606 GN=TIMM50 PE=1 SV=2	0	8.673	11	3	3	3	1	353	39.6	8.37	4.03	3					specific	TIMM50
FALSE	High	Master Protein	P08559	Pyruvate dehydrogenase E1 component subunit alpha, somatic form, mitochondrial OS=Homo sapiens OX=9606 GN=PDHA1 PE=1 SV=3	0	8.662	9	3	3	3	1	390	43.3	8.06	4.05	3					specific	PDHA1
FALSE	High	Master Protein	Q9NWB1	RNA binding protein fox-1 homolog 1 OS=Homo sapiens OX=9606 GN=RBFOX1 PE=1 SV=2	0	8.633	11	4	4	4	1	397	42.8	6.86	2.41	4					specific	RBFOX1
FALSE	High	Master Protein	O95271	Poly [ADP-ribose] polymerase tankyrase-1 OS=Homo sapiens OX=9606 GN=TNKS PE=1 SV=2	0	8.607	5	4	4	2	1	1327	142	7.05	0	4					specific	TNKS
FALSE	High	Master Protein	Q9NYJ8	TGF-beta-activated kinase 1 and MAP3K7-binding protein 2 OS=Homo sapiens OX=9606 GN=TAB2 PE=1 SV=1	0	8.6	7	3	3	3	1	693	76.4	8.54	2	3					specific	TAB2
FALSE	High	Master Protein	Q8WWM7	Ataxin-2-like protein OS=Homo sapiens OX=9606 GN=ATXN2L PE=1 SV=2	0	8.594	7	4	4	4	1	1075	113.3	8.59	4.56	4					specific	ATXN2L
FALSE	High	Master Protein	O00303	Eukaryotic translation initiation factor 3 subunit F OS=Homo sapiens OX=9606 GN=EIF3F PE=1 SV=1	0	8.592	9	3	3	3	1	357	37.5	5.45	3.96	3					nonspecific
FALSE	High	Master Protein	O95478	Ribosome biogenesis protein NSA2 homolog OS=Homo sapiens OX=9606 GN=NSA2 PE=1 SV=1	0	8.591	15	3	3	3	1	260	30	10.27	4.85	3					nonspecific	NSA2
FALSE	High	Master Protein	O14579	Coatomer subunit epsilon OS=Homo sapiens OX=9606 GN=COPE PE=1 SV=3	0	8.585	28	4	4	4	1	308	34.5	5.12	1.61	4					specific	COPE
FALSE	High	Master Protein	Q9BTC8	Metastasis-associated protein MTA3 OS=Homo sapiens OX=9606 GN=MTA3 PE=1 SV=2	0	8.574	7	4	4	1	1	594	67.5	8.57	2.17	4					specific	MTA3
FALSE	High	Master Protein	Q86Y46	Keratin, type II cytoskeletal 73 OS=Homo sapiens OX=9606 GN=KRT73 PE=1 SV=1	0	8.539	6	3	5	1	1	540	58.9	7.23	5.54	3					specific	KRT73
FALSE	High	Master Protein	P17980	26S proteasome regulatory subunit 6A OS=Homo sapiens OX=9606 GN=PSMC3 PE=1 SV=3	0	8.538	10	4	4	4	1	439	49.2	5.24	0	4					specific	PSMC3
FALSE	High	Master Protein	Q6NYC8	Phostensin OS=Homo sapiens OX=9606 GN=PPP1R18 PE=1 SV=1	0	8.531	9	4	4	4	1	613	67.9	5.4	0	4					specific	PPP1R18
FALSE	High	Master Protein	Q9Y5Q8	General transcription factor 3C polypeptide 5 OS=Homo sapiens OX=9606 GN=GTF3C5 PE=1 SV=2	0	8.53	11	4	4	4	1	519	59.5	6.9	0	4					specific	GTF3C5
FALSE	High	Master Protein	P60981	Destrin OS=Homo sapiens OX=9606 GN=DSTN PE=1 SV=3	0	8.527	31	4	4	4	1	165	18.5	7.85	4.03	4					specific	DSTN
FALSE	High	Master Protein	P82932	28S ribosomal protein S6, mitochondrial OS=Homo sapiens OX=9606 GN=MRPS6 PE=1 SV=3	0	8.502	36	2	2	2	1	125	14.2	9.26	3.7	2					specific	MRPS6
FALSE	High	Master Protein	P40938	Replication factor C subunit 3 OS=Homo sapiens OX=9606 GN=RFC3 PE=1 SV=2	0	8.495	17	3	3	3	1	356	40.5	8.34	2.11	3					specific	RFC3
FALSE	High	Master Protein	Q99714	3-hydroxyacyl-CoA dehydrogenase type-2 OS=Homo sapiens OX=9606 GN=HSD17B10 PE=1 SV=3	0	8.494	15	3	3	3	1	261	26.9	7.78	3.73	3					specific	HSD17B10
FALSE	High	Master Protein	O75828	Carbonyl reductase [NADPH] 3 OS=Homo sapiens OX=9606 GN=CBR3 PE=1 SV=3	0	8.455	10	2	2	2	1	277	30.8	6.18	4.2	2					specific	CBR3
FALSE	High	Master Protein	P26639	Threonine--tRNA ligase 1, cytoplasmic OS=Homo sapiens OX=9606 GN=TARS1 PE=1 SV=3	0	8.455	5	3	3	3	1	723	83.4	6.67	4.44	3					specific	TARS1
FALSE	High	Master Protein	Q9UI30	Multifunctional methyltransferase subunit TRM112-like protein OS=Homo sapiens OX=9606 GN=TRMT112 PE=1 SV=1	0	8.415	31	3	3	3	1	125	14.2	5.26	1.81	3					specific	TRMT112
FALSE	High	Master Protein	P31939	Bifunctional purine biosynthesis protein PURH OS=Homo sapiens OX=9606 GN=ATIC PE=1 SV=3	0	8.38	8	4	5	4	1	592	64.6	6.71	0	4					specific	ATIC
FALSE	High	Master Protein	Q9P2F8	Signal-induced proliferation-associated 1-like protein 2 OS=Homo sapiens OX=9606 GN=SIPA1L2 PE=1 SV=2	0	8.37	2	3	3	3	1	1722	190.3	6.77	2.23	3					specific	SIPA1L2
FALSE	High	Master Protein	Q8WUA4	General transcription factor 3C polypeptide 2 OS=Homo sapiens OX=9606 GN=GTF3C2 PE=1 SV=2	0	8.361	7	4	4	4	1	911	100.6	7.31	0	4					specific	GTF3C2
FALSE	High	Master Protein	P35251	Replication factor C subunit 1 OS=Homo sapiens OX=9606 GN=RFC1 PE=1 SV=4	0	8.336	4	4	4	4	1	1148	128.2	9.36	0	4					specific	RFC1
FALSE	High	Master Protein	P07196	Neurofilament light polypeptide OS=Homo sapiens OX=9606 GN=NEFL PE=1 SV=3	0	8.328	10	4	4	2	1	543	61.5	4.65	4.17	4					specific	NEFL
FALSE	High	Master Protein	Q9UJC5	SH3 domain-binding glutamic acid-rich-like protein 2 OS=Homo sapiens OX=9606 GN=SH3BGRL2 PE=1 SV=2	0	8.309	32	2	3	2	1	107	12.3	6.71	5.3	2					specific	SH3BGRL2
FALSE	High	Master Protein	P51571	Translocon-associated protein subunit delta OS=Homo sapiens OX=9606 GN=SSR4 PE=1 SV=1	0	8.3	13	2	2	2	1	173	19	6.15	4.42	2					specific	SSR4
FALSE	High	Master Protein	Q9NWQ8	Phosphoprotein associated with glycosphingolipid-enriched microdomains 1 OS=Homo sapiens OX=9606 GN=PAG1 PE=1 SV=2	0	8.286	14	3	3	3	1	432	47	4.65	2.29	3					specific	PAG1
FALSE	High	Master Protein	Q6ZU35	Capping protein inhibiting regulator of actin dynamics OS=Homo sapiens OX=9606 GN=CRACD PE=1 SV=3	0	8.275	5	4	4	4	1	1233	136.7	5.6	1.89	4					specific	CRACD
FALSE	High	Master Protein	Q32MZ4	Leucine-rich repeat flightless-interacting protein 1 OS=Homo sapiens OX=9606 GN=LRRFIP1 PE=1 SV=2	0	8.234	5	3	3	2	1	808	89.2	4.65	1.83	3					specific	LRRFIP1
FALSE	High	Master Protein	P35611	Alpha-adducin OS=Homo sapiens OX=9606 GN=ADD1 PE=1 SV=2	0	8.229	5	3	3	3	1	737	80.9	5.83	2.35	3					specific	ADD1
FALSE	High	Master Protein	Q99497	Protein/nucleic acid deglycase DJ-1 OS=Homo sapiens OX=9606 GN=PARK7 PE=1 SV=2	0	8.187	20	3	3	3	1	189	19.9	6.79	4.25	3					specific	PARK7
FALSE	High	Master Protein	Q9NVN8	Guanine nucleotide-binding protein-like 3-like protein OS=Homo sapiens OX=9606 GN=GNL3L PE=1 SV=1	0	8.179	9	4	4	4	1	582	65.5	8.44	1.99	4					specific	GNL3L
FALSE	High	Master Protein	Q8NHQ9	ATP-dependent RNA helicase DDX55 OS=Homo sapiens OX=9606 GN=DDX55 PE=1 SV=3	0	8.151	9	2	2	2	1	600	68.5	9.25	4.29	2					specific	DDX55
FALSE	High	Master Protein	Q9NQT5	Exosome complex component RRP40 OS=Homo sapiens OX=9606 GN=EXOSC3 PE=1 SV=3	0	8.119	14	3	4	3	1	275	29.6	8.1	0	3					specific	EXOSC3
FALSE	High	Master Protein	Q96DV4	39S ribosomal protein L38, mitochondrial OS=Homo sapiens OX=9606 GN=MRPL38 PE=1 SV=2	0	8.076	9	3	3	3	1	380	44.6	7.53	1.91	3					specific	MRPL38
FALSE	High	Master Protein	Q5SWX8	Protein odr-4 homolog OS=Homo sapiens OX=9606 GN=ODR4 PE=1 SV=1	0	8.075	9	3	3	3	1	454	51.1	5.92	2	3					specific	ODR4
FALSE	High	Master Protein	Q01130	Serine/arginine-rich splicing factor 2 OS=Homo sapiens OX=9606 GN=SRSF2 PE=1 SV=4	0	8.029	11	2	2	1	1	221	25.5	11.85	6.06	2					specific	SRSF2
FALSE	High	Master Protein	P31151	Protein S100-A7 OS=Homo sapiens OX=9606 GN=S100A7 PE=1 SV=4	0	8.02	31	2	2	2	1	101	11.5	6.77	4.85	2					specific	S100A7
FALSE	High	Master Protein	P50502	Hsc70-interacting protein OS=Homo sapiens OX=9606 GN=ST13 PE=1 SV=2	0	8.009	11	3	3	3	1	369	41.3	5.27	1.96	3					specific	ST13
FALSE	High	Master Protein	Q9HAC8	Ubiquitin domain-containing protein 1 OS=Homo sapiens OX=9606 GN=UBTD1 PE=1 SV=1	0	8.005	16	3	3	3	1	227	25.9	7.83	0	3					specific	UBTD1
FALSE	High	Master Protein	Q9Y324	rRNA-processing protein FCF1 homolog OS=Homo sapiens OX=9606 GN=FCF1 PE=2 SV=1	0	7.995	18	3	3	3	1	198	23.4	9.7	0	3					nonspecific
FALSE	High	Master Protein	Q9Y4C8	Probable RNA-binding protein 19 OS=Homo sapiens OX=9606 GN=RBM19 PE=1 SV=3	0	7.971	3	3	3	3	1	960	107.3	6.54	2.05	3					nonspecific	RBM19
FALSE	High	Master Protein	Q05048	Cleavage stimulation factor subunit 1 OS=Homo sapiens OX=9606 GN=CSTF1 PE=1 SV=1	0	7.964	13	4	4	4	1	431	48.3	6.58	1.67	4					specific	CSTF1
FALSE	High	Master Protein	Q5T653	39S ribosomal protein L2, mitochondrial OS=Homo sapiens OX=9606 GN=MRPL2 PE=1 SV=2	0	7.953	19	3	3	3	1	305	33.3	11.3	0	3					specific	MRPL2
FALSE	High	Master Protein	Q13490	Baculoviral IAP repeat-containing protein 2 OS=Homo sapiens OX=9606 GN=BIRC2 PE=1 SV=2	0	7.944	7	3	3	3	1	618	69.9	6.7	2.36	3					specific
FALSE	High	Master Protein	P49711	Transcriptional repressor CTCF OS=Homo sapiens OX=9606 GN=CTCF PE=1 SV=1	0	7.939	8	3	3	3	1	727	82.7	6.96	2.44	3					nonspecific
FALSE	High	Master Protein	Q9UKF6	Cleavage and polyadenylation specificity factor subunit 3 OS=Homo sapiens OX=9606 GN=CPSF3 PE=1 SV=1	0	7.925	8	3	4	3	1	684	77.4	5.6	1.78	3					nonspecific	CPSF3
FALSE	High	Master Protein	O43293	Death-associated protein kinase 3 OS=Homo sapiens OX=9606 GN=DAPK3 PE=1 SV=1	0	7.897	9	4	4	3	1	454	52.5	6.89	0	4					specific	DAPK3
FALSE	High	Master Protein	P49736	DNA replication licensing factor MCM2 OS=Homo sapiens OX=9606 GN=MCM2 PE=1 SV=4	0	7.889	5	4	4	4	1	904	101.8	5.52	0	4					specific	MCM2
FALSE	High	Master Protein	P50395	Rab GDP dissociation inhibitor beta OS=Homo sapiens OX=9606 GN=GDI2 PE=1 SV=2	0	7.854	11	3	3	3	1	445	50.6	6.47	2.34	3					specific	GDI2
FALSE	High	Master Protein	Q99733	Nucleosome assembly protein 1-like 4 OS=Homo sapiens OX=9606 GN=NAP1L4 PE=1 SV=1	0	7.854	13	3	3	2	1	375	42.8	4.69	2.12	3					specific	NAP1L4
FALSE	High	Master Protein	Q9NU22	Midasin OS=Homo sapiens OX=9606 GN=MDN1 PE=1 SV=2	0	7.829	1	3	3	3	1	5596	632.4	5.68	2.39	3					specific	MDN1
FALSE	High	Master Protein	Q96CU9	FAD-dependent oxidoreductase domain-containing protein 1 OS=Homo sapiens OX=9606 GN=FOXRED1 PE=1 SV=2	0	7.828	10	3	3	3	1	486	53.8	7.78	2.03	3					specific	FOXRED1
FALSE	High	Master Protein	Q8IZL8	Proline-, glutamic acid- and leucine-rich protein 1 OS=Homo sapiens OX=9606 GN=PELP1 PE=1 SV=2	0	7.804	4	3	3	3	1	1130	119.6	4.34	0	3					specific	PELP1
FALSE	High	Master Protein	Q92485	Acid sphingomyelinase-like phosphodiesterase 3b OS=Homo sapiens OX=9606 GN=SMPDL3B PE=1 SV=2	0	7.802	12	3	3	3	1	455	50.8	5.64	0	3					specific	SMPDL3B
FALSE	High	Master Protein	P13995	Bifunctional methylenetetrahydrofolate dehydrogenase/cyclohydrolase, mitochondrial OS=Homo sapiens OX=9606 GN=MTHFD2 PE=1 SV=2	0	7.798	13	2	2	2	1	350	37.9	8.73	3.1	2					specific	MTHFD2
FALSE	High	Master Protein	P69905	Hemoglobin subunit alpha OS=Homo sapiens OX=9606 GN=HBA1 PE=1 SV=2	0	7.732	22	2	2	2	1	142	15.2	8.68	4.51	2					nonspecific
FALSE	High	Master Protein	P52815	39S ribosomal protein L12, mitochondrial OS=Homo sapiens OX=9606 GN=MRPL12 PE=1 SV=2	0	7.719	12	2	2	2	1	198	21.3	8.87	4.79	2					nonspecific	MRPL12
FALSE	High	Master Protein	O60684	Importin subunit alpha-7 OS=Homo sapiens OX=9606 GN=KPNA6 PE=1 SV=1	0	7.715	10	4	4	4	1	536	60	4.98	0	4					specific	KPNA6
FALSE	High	Master Protein	P54819	Adenylate kinase 2, mitochondrial OS=Homo sapiens OX=9606 GN=AK2 PE=1 SV=2	0	7.698	16	2	3	2	1	239	26.5	7.81	2.85	2					specific	AK2
FALSE	High	Master Protein	Q8N9Q2	Protein SREK1IP1 OS=Homo sapiens OX=9606 GN=SREK1IP1 PE=1 SV=1	0	7.693	8	2	3	2	1	155	18.2	9.85	2.87	2					specific	SREK1IP1
FALSE	High	Master Protein	Q13112	Chromatin assembly factor 1 subunit B OS=Homo sapiens OX=9606 GN=CHAF1B PE=1 SV=1	0	7.693	6	3	3	3	1	559	61.5	7.5	2.18	3					specific	CHAF1B
FALSE	High	Master Protein	P62851	40S ribosomal protein S25 OS=Homo sapiens OX=9606 GN=RPS25 PE=1 SV=1	0	7.686	22	3	5	3	1	125	13.7	10.11	5.47	3					specific	RPS25
FALSE	High	Master Protein	P46060	Ran GTPase-activating protein 1 OS=Homo sapiens OX=9606 GN=RANGAP1 PE=1 SV=1	0	7.658	6	3	3	3	1	587	63.5	4.68	0	3					specific	RANGAP1
FALSE	High	Master Protein	P43246	DNA mismatch repair protein Msh2 OS=Homo sapiens OX=9606 GN=MSH2 PE=1 SV=1	0	7.654	4	3	3	3	1	934	104.7	5.77	2.73	3					specific	MSH2
FALSE	High	Master Protein	P29692	Elongation factor 1-delta OS=Homo sapiens OX=9606 GN=EEF1D PE=1 SV=5	0	7.629	14	3	3	3	1	281	31.1	5.01	1.96	3					specific	EEF1D
FALSE	High	Master Protein	P52434	DNA-directed RNA polymerases I, II, and III subunit RPABC3 OS=Homo sapiens OX=9606 GN=POLR2H PE=1 SV=4	0	7.621	20	3	3	3	1	150	17.1	4.68	0	3					specific
FALSE	High	Master Protein	Q12931	Heat shock protein 75 kDa, mitochondrial OS=Homo sapiens OX=9606 GN=TRAP1 PE=1 SV=3	0	7.621	4	2	3	1	1	704	80.1	8.21	6.68	2					nonspecific
FALSE	High	Master Protein	P60228	Eukaryotic translation initiation factor 3 subunit E OS=Homo sapiens OX=9606 GN=EIF3E PE=1 SV=1	0	7.596	7	3	3	3	1	445	52.2	6.04	0	3					nonspecific	EIF3E
FALSE	High	Master Protein	P80723	Brain acid soluble protein 1 OS=Homo sapiens OX=9606 GN=BASP1 PE=1 SV=2	0	7.587	31	3	3	3	1	227	22.7	4.63	0	3					specific	BASP1
FALSE	High	Master Protein	A0A075B6R9	Probable non-functional immunoglobulin kappa variable 2D-24 OS=Homo sapiens OX=9606 GN=IGKV2D-24 PE=5 SV=1	0	7.584	13	2	3	2	1	120	13.1	8.87	2.44	2					nonspecific
FALSE	High	Master Protein	Q13405	39S ribosomal protein L49, mitochondrial OS=Homo sapiens OX=9606 GN=MRPL49 PE=1 SV=1	0	7.578	20	3	3	3	1	166	19.2	9.45	1.88	3					specific
FALSE	High	Master Protein	Q9NQT4	Exosome complex component RRP46 OS=Homo sapiens OX=9606 GN=EXOSC5 PE=1 SV=1	0	7.576	14	3	3	3	1	235	25.2	7.59	1.92	3					specific	EXOSC5
FALSE	High	Master Protein	P08758	Annexin A5 OS=Homo sapiens OX=9606 GN=ANXA5 PE=1 SV=2	0	7.566	12	3	3	3	1	320	35.9	5.05	2.9	3					specific	ANXA5
FALSE	High	Master Protein	Q52LJ0	Protein FAM98B OS=Homo sapiens OX=9606 GN=FAM98B PE=1 SV=2	0	7.559	6	3	3	1	1	433	45.5	8.69	4	3					specific	FAM98B
FALSE	High	Master Protein	P08195	4F2 cell-surface antigen heavy chain OS=Homo sapiens OX=9606 GN=SLC3A2 PE=1 SV=3	0	7.549	7	3	3	3	1	630	68	5.01	4.16	3					nonspecific
FALSE	High	Master Protein	O15235	28S ribosomal protein S12, mitochondrial OS=Homo sapiens OX=9606 GN=MRPS12 PE=1 SV=1	0	7.537	25	2	2	2	1	138	15.2	10.29	3.44	2					nonspecific	MRPS12
FALSE	High	Master Protein	O75691	Small subunit processome component 20 homolog OS=Homo sapiens OX=9606 GN=UTP20 PE=1 SV=3	0	7.491	2	4	4	4	1	2785	318.2	7.39	0	4					specific	UTP20
FALSE	High	Master Protein	Q8NE71	ATP-binding cassette sub-family F member 1 OS=Homo sapiens OX=9606 GN=ABCF1 PE=1 SV=2	0	7.48	5	3	3	3	1	845	95.9	6.8	2.45	3					specific	ABCF1
FALSE	High	Master Protein	Q9P015	39S ribosomal protein L15, mitochondrial OS=Homo sapiens OX=9606 GN=MRPL15 PE=1 SV=1	0	7.467	16	3	3	3	1	296	33.4	10.01	0	3					specific	MRPL15
FALSE	High	Master Protein	Q9H967	WD repeat-containing protein 76 OS=Homo sapiens OX=9606 GN=WDR76 PE=1 SV=2	0	7.466	5	3	3	3	1	626	69.7	9.25	1.7	3					specific	WDR76
FALSE	High	Master Protein	P00441	Superoxide dismutase [Cu-Zn] OS=Homo sapiens OX=9606 GN=SOD1 PE=1 SV=2	0	7.434	21	1	2	1	1	154	15.9	6.13	0	1					specific	SOD1
FALSE	High	Master Protein	P53007	Tricarboxylate transport protein, mitochondrial OS=Homo sapiens OX=9606 GN=SLC25A1 PE=1 SV=2	0	7.4	10	3	3	3	1	311	34	9.89	3.55	3					specific	SLC25A1
FALSE	High	Master Protein	P43307	Translocon-associated protein subunit alpha OS=Homo sapiens OX=9606 GN=SSR1 PE=1 SV=3	0	7.389	8	2	3	2	1	286	32.2	4.49	2.74	2					specific	SSR1
FALSE	High	Master Protein	Q99496	E3 ubiquitin-protein ligase RING2 OS=Homo sapiens OX=9606 GN=RNF2 PE=1 SV=1	0	7.375	10	3	4	3	1	336	37.6	6.84	2.09	3					specific	RNF2
FALSE	High	Master Protein	Q9BZI7	Regulator of nonsense transcripts 3B OS=Homo sapiens OX=9606 GN=UPF3B PE=1 SV=1	0	7.36	8	3	4	3	1	483	57.7	9.48	0	3					specific	UPF3B
FALSE	High	Master Protein	Q96A35	39S ribosomal protein L24, mitochondrial OS=Homo sapiens OX=9606 GN=MRPL24 PE=1 SV=1	0	7.345	25	3	3	3	1	216	24.9	9.29	2.34	3					specific	MRPL24
FALSE	High	Master Protein	Q9BY67	Cell adhesion molecule 1 OS=Homo sapiens OX=9606 GN=CADM1 PE=1 SV=2	0	7.34	12	3	3	3	1	442	48.5	5.07	0	3					specific	CADM1
FALSE	High	Master Protein	P38432	Coilin OS=Homo sapiens OX=9606 GN=COIL PE=1 SV=1	0	7.33	7	3	4	3	1	576	62.6	9.07	2.06	3					specific	COIL
FALSE	High	Master Protein	Q5RKV6	Exosome complex component MTR3 OS=Homo sapiens OX=9606 GN=EXOSC6 PE=1 SV=1	0	7.303	11	2	2	2	1	272	28.2	6.28	4.48	2					specific	EXOSC6
FALSE	High	Master Protein	P28347	Transcriptional enhancer factor TEF-1 OS=Homo sapiens OX=9606 GN=TEAD1 PE=1 SV=2	0	7.286	8	3	3	1	1	426	47.9	8.15	0	3					nonspecific
FALSE	High	Master Protein	Q9NW64	Pre-mRNA-splicing factor RBM22 OS=Homo sapiens OX=9606 GN=RBM22 PE=1 SV=1	0	7.27	9	3	3	3	1	420	46.9	8.54	0	3					nonspecific	RBM22
FALSE	High	Master Protein	O75607	Nucleoplasmin-3 OS=Homo sapiens OX=9606 GN=NPM3 PE=1 SV=3	0	7.254	32	3	3	3	1	178	19.3	4.63	0	3					nonspecific
FALSE	High	Master Protein	P19388	DNA-directed RNA polymerases I, II, and III subunit RPABC1 OS=Homo sapiens OX=9606 GN=POLR2E PE=1 SV=4	0	7.247	20	2	2	2	1	210	24.5	5.95	2.31	2					nonspecific	POLR2E
FALSE	High	Master Protein	Q8IX18	Probable ATP-dependent RNA helicase DHX40 OS=Homo sapiens OX=9606 GN=DHX40 PE=1 SV=2	0	7.242	3	2	2	2	1	779	88.5	8.65	3.65	2					specific	DHX40
FALSE	High	Master Protein	Q9ULX3	RNA-binding protein NOB1 OS=Homo sapiens OX=9606 GN=NOB1 PE=1 SV=1	0	7.191	9	3	3	3	1	412	46.6	7.18	1.74	3					specific	NOB1
FALSE	High	Master Protein	Q9Y520	Protein PRRC2C OS=Homo sapiens OX=9606 GN=PRRC2C PE=1 SV=4	0	7.189	1	3	3	3	1	2896	316.7	9.13	2.24	3					specific	PRRC2C
FALSE	High	Master Protein	Q8NAV1	Pre-mRNA-splicing factor 38A OS=Homo sapiens OX=9606 GN=PRPF38A PE=1 SV=1	0	7.165	16	3	3	3	1	312	37.5	9.96	2.01	3					specific	PRPF38A
FALSE	High	Master Protein	P68400	Casein kinase II subunit alpha OS=Homo sapiens OX=9606 GN=CSNK2A1 PE=1 SV=1	0	7.164	10	3	3	3	1	391	45.1	7.74	0	3					specific	CSNK2A1
FALSE	High	Master Protein	Q9BZM5	UL16-binding protein 2 OS=Homo sapiens OX=9606 GN=ULBP2 PE=1 SV=1	0	7.136	13	3	3	3	1	246	27.4	7.3	2.81	3					specific	ULBP2
FALSE	High	Master Protein	Q9NY61	Protein AATF OS=Homo sapiens OX=9606 GN=AATF PE=1 SV=1	0	7.135	5	2	3	2	1	560	63.1	4.94	1.92	2					specific	AATF
FALSE	High	Master Protein	Q05519	Serine/arginine-rich splicing factor 11 OS=Homo sapiens OX=9606 GN=SRSF11 PE=1 SV=1	0	7.117	9	3	3	3	1	484	53.5	10.52	1.89	3					specific	SRSF11
FALSE	High	Master Protein	Q5T280	Putative methyltransferase C9orf114 OS=Homo sapiens OX=9606 GN=SPOUT1 PE=1 SV=3	0	7.113	12	3	3	3	1	376	42	7.43	1.61	3					specific	SPOUT1
FALSE	High	Master Protein	Q14978	Nucleolar and coiled-body phosphoprotein 1 OS=Homo sapiens OX=9606 GN=NOLC1 PE=1 SV=2	0	7.079	5	4	4	4	1	699	73.6	9.47	0	4					specific	NOLC1
FALSE	High	Master Protein	O75821	Eukaryotic translation initiation factor 3 subunit G OS=Homo sapiens OX=9606 GN=EIF3G PE=1 SV=2	0	7.063	12	3	3	3	1	320	35.6	6.13	4.05	3					specific	EIF3G
FALSE	High	Master Protein	Q9NRX1	RNA-binding protein PNO1 OS=Homo sapiens OX=9606 GN=PNO1 PE=1 SV=1	0	7.031	15	3	3	3	1	252	27.9	9.73	0	3					specific	PNO1
FALSE	High	Master Protein	P57678	Gem-associated protein 4 OS=Homo sapiens OX=9606 GN=GEMIN4 PE=1 SV=2	0	7.023	4	3	3	3	1	1058	120	6.04	0	3					specific	GEMIN4
FALSE	High	Master Protein	P30414	NK-tumor recognition protein OS=Homo sapiens OX=9606 GN=NKTR PE=1 SV=2	0	7.014	3	3	3	3	1	1462	165.6	9.99	2.66	3					specific	NKTR
FALSE	High	Master Protein	Q9Y3B4	Splicing factor 3B subunit 6 OS=Homo sapiens OX=9606 GN=SF3B6 PE=1 SV=1	0	6.991	18	2	2	2	1	125	14.6	9.38	4.95	2					specific	SF3B6
FALSE	High	Master Protein	P61289	Proteasome activator complex subunit 3 OS=Homo sapiens OX=9606 GN=PSME3 PE=1 SV=1	0	6.966	15	3	3	3	1	254	29.5	5.95	1.8	3					specific	PSME3
FALSE	High	Master Protein	Q4G0J3	La-related protein 7 OS=Homo sapiens OX=9606 GN=LARP7 PE=1 SV=1	0	6.947	7	3	3	3	1	582	66.9	9.55	1.73	3					specific	LARP7
FALSE	High	Master Protein	P30837	Aldehyde dehydrogenase X, mitochondrial OS=Homo sapiens OX=9606 GN=ALDH1B1 PE=1 SV=3	0	6.935	10	3	3	3	1	517	57.2	6.8	2.01	3					specific	ALDH1B1
FALSE	High	Master Protein	Q9Y2L1	Exosome complex exonuclease RRP44 OS=Homo sapiens OX=9606 GN=DIS3 PE=1 SV=2	0	6.931	4	3	3	3	1	958	108.9	7.14	0	3					specific	DIS3
FALSE	High	Master Protein	Q96A33	Coiled-coil domain-containing protein 47 OS=Homo sapiens OX=9606 GN=CCDC47 PE=1 SV=1	0	6.931	11	2	2	2	1	483	55.8	4.87	2.12	2					nonspecific
FALSE	High	Master Protein	Q9BTD8	RNA-binding protein 42 OS=Homo sapiens OX=9606 GN=RBM42 PE=1 SV=1	0	6.917	4	1	1	1	1	480	50.4	9.63	3.13	1					nonspecific	RBM42
FALSE	High	Master Protein	Q13200	26S proteasome non-ATPase regulatory subunit 2 OS=Homo sapiens OX=9606 GN=PSMD2 PE=1 SV=3	0	6.903	5	3	3	3	1	908	100.1	5.2	2.01	3					specific	PSMD2
FALSE	High	Master Protein	Q9Y3C6	Peptidyl-prolyl cis-trans isomerase-like 1 OS=Homo sapiens OX=9606 GN=PPIL1 PE=1 SV=1	0	6.896	27	2	3	2	1	166	18.2	7.99	4.02	2					specific	PPIL1
FALSE	High	Master Protein	P05109	Protein S100-A8 OS=Homo sapiens OX=9606 GN=S100A8 PE=1 SV=1	0	6.875	24	2	2	2	1	93	10.8	7.03	4.25	2					specific	S100A8
FALSE	High	Master Protein	O94905	Erlin-2 OS=Homo sapiens OX=9606 GN=ERLIN2 PE=1 SV=1	0	6.864	7	2	2	2	1	339	37.8	5.62	2.04	2					specific	ERLIN2
FALSE	High	Master Protein	P37837	Transaldolase OS=Homo sapiens OX=9606 GN=TALDO1 PE=1 SV=2	0	6.837	10	3	3	3	1	337	37.5	6.81	0	3					specific	TALDO1
FALSE	High	Master Protein	P62857	40S ribosomal protein S28 OS=Homo sapiens OX=9606 GN=RPS28 PE=1 SV=1	0	6.836	30	2	3	2	1	69	7.8	10.7	5.34	2					specific	RPS28
FALSE	High	Master Protein	Q14157	Ubiquitin-associated protein 2-like OS=Homo sapiens OX=9606 GN=UBAP2L PE=1 SV=2	0	6.826	3	3	3	3	1	1087	114.5	7.11	0	3					specific	UBAP2L
FALSE	High	Master Protein	Q12959	Disks large homolog 1 OS=Homo sapiens OX=9606 GN=DLG1 PE=1 SV=2	0	6.798	5	3	3	3	1	904	100.4	5.76	0	3					specific	DLG1
FALSE	High	Master Protein	Q53H96	Pyrroline-5-carboxylate reductase 3 OS=Homo sapiens OX=9606 GN=PYCR3 PE=1 SV=3	0	6.787	9	2	2	2	1	274	28.6	7.72	4.23	2					specific	PYCR3
FALSE	High	Master Protein	Q8N5C6	S1 RNA-binding domain-containing protein 1 OS=Homo sapiens OX=9606 GN=SRBD1 PE=1 SV=2	0	6.777	3	2	2	2	1	995	111.7	8.72	1.76	2					specific	SRBD1
FALSE	High	Master Protein	Q9H2D6	TRIO and F-actin-binding protein OS=Homo sapiens OX=9606 GN=TRIOBP PE=1 SV=3	0	6.76	2	3	3	2	1	2365	261.2	8.48	2.26	3					nonspecific
FALSE	High	Master Protein	O43719	HIV Tat-specific factor 1 OS=Homo sapiens OX=9606 GN=HTATSF1 PE=1 SV=1	0	6.751	4	3	3	3	1	755	85.8	4.4	0	3					nonspecific	HTATSF1
FALSE	High	Master Protein	O95347	Structural maintenance of chromosomes protein 2 OS=Homo sapiens OX=9606 GN=SMC2 PE=1 SV=2	0	6.751	3	3	3	3	1	1197	135.6	8.43	0	3					specific
FALSE	High	Master Protein	Q9BYD3	39S ribosomal protein L4, mitochondrial OS=Homo sapiens OX=9606 GN=MRPL4 PE=1 SV=1	0	6.75	11	3	3	3	1	311	34.9	9.72	1.65	3					specific	MRPL4
FALSE	High	Master Protein	Q9UN37	Vacuolar protein sorting-associated protein 4A OS=Homo sapiens OX=9606 GN=VPS4A PE=1 SV=1	0	6.735	10	3	3	3	1	437	48.9	7.8	0	3					nonspecific
FALSE	High	Master Protein	Q9BRJ6	Uncharacterized protein C7orf50 OS=Homo sapiens OX=9606 GN=C7orf50 PE=1 SV=1	0	6.734	12	2	2	2	1	194	22.1	9.64	4.48	2					nonspecific	C7orf50
FALSE	High	Master Protein	Q8IXT5	RNA-binding protein 12B OS=Homo sapiens OX=9606 GN=RBM12B PE=1 SV=2	0	6.705	2	2	3	2	1	1001	118	6.81	1.98	2					nonspecific
FALSE	High	Master Protein	Q96AG4	Leucine-rich repeat-containing protein 59 OS=Homo sapiens OX=9606 GN=LRRC59 PE=1 SV=1	0	6.672	10	2	2	2	1	307	34.9	9.57	0	2					nonspecific	LRRC59
FALSE	High	Master Protein	P17612	cAMP-dependent protein kinase catalytic subunit alpha OS=Homo sapiens OX=9606 GN=PRKACA PE=1 SV=2	0	6.666	7	2	2	2	1	351	40.6	8.79	3.48	2					specific
FALSE	High	Master Protein	Q9NZB2	Constitutive coactivator of PPAR-gamma-like protein 1 OS=Homo sapiens OX=9606 GN=FAM120A PE=1 SV=2	0	6.625	4	3	3	3	1	1118	121.8	8.88	0	3					specific	FAM120A
FALSE	High	Master Protein	P82675	28S ribosomal protein S5, mitochondrial OS=Homo sapiens OX=9606 GN=MRPS5 PE=1 SV=2	0	6.605	12	4	4	4	1	430	48	9.92	0	4					nonspecific
FALSE	High	Master Protein	Q13123	Protein Red OS=Homo sapiens OX=9606 GN=IK PE=1 SV=3	0	6.601	10	3	4	3	1	557	65.6	6.64	0	3					nonspecific
FALSE	High	Master Protein	P33316	Deoxyuridine 5'-triphosphate nucleotidohydrolase, mitochondrial OS=Homo sapiens OX=9606 GN=DUT PE=1 SV=4	0	6.591	13	3	3	3	1	252	26.5	9.36	2.02	3					nonspecific	DUT
FALSE	High	Master Protein	P82912	28S ribosomal protein S11, mitochondrial OS=Homo sapiens OX=9606 GN=MRPS11 PE=1 SV=2	0	6.577	23	2	2	2	1	194	20.6	10.81	2.89	2					specific	MRPS11
FALSE	High	Master Protein	Q92665	28S ribosomal protein S31, mitochondrial OS=Homo sapiens OX=9606 GN=MRPS31 PE=1 SV=3	0	6.577	6	3	3	3	1	395	45.3	9.29	1.85	3					specific	MRPS31
FALSE	High	Master Protein	P09001	39S ribosomal protein L3, mitochondrial OS=Homo sapiens OX=9606 GN=MRPL3 PE=1 SV=1	0	6.572	16	3	3	3	1	348	38.6	9.48	0	3					nonspecific
FALSE	High	Master Protein	Q9Y266	Nuclear migration protein nudC OS=Homo sapiens OX=9606 GN=NUDC PE=1 SV=1	0	6.566	10	3	3	3	1	331	38.2	5.38	0	3					nonspecific	NUDC
FALSE	High	Master Protein	Q9UHK0	Nuclear fragile X mental retardation-interacting protein 1 OS=Homo sapiens OX=9606 GN=NUFIP1 PE=1 SV=2	0	6.543	6	3	4	3	1	495	56.3	9.13	0	3					specific	NUFIP1
FALSE	High	Master Protein	Q9H2W6	39S ribosomal protein L46, mitochondrial OS=Homo sapiens OX=9606 GN=MRPL46 PE=1 SV=1	0	6.524	24	3	3	3	1	279	31.7	7.05	0	3					specific	MRPL46
FALSE	High	Master Protein	P04181	Ornithine aminotransferase, mitochondrial OS=Homo sapiens OX=9606 GN=OAT PE=1 SV=1	0	6.521	7	2	2	2	1	439	48.5	7.03	1.64	2					specific	OAT
FALSE	High	Master Protein	Q13084	39S ribosomal protein L28, mitochondrial OS=Homo sapiens OX=9606 GN=MRPL28 PE=1 SV=4	0	6.509	18	3	3	3	1	256	30.1	8.29	3.65	3					specific	MRPL28
FALSE	High	Master Protein	P09429	High mobility group protein B1 OS=Homo sapiens OX=9606 GN=HMGB1 PE=1 SV=3	0	6.486	20	3	4	2	1	215	24.9	5.74	4.2	3					specific	HMGB1
FALSE	High	Master Protein	Q9Y613	FH1/FH2 domain-containing protein 1 OS=Homo sapiens OX=9606 GN=FHOD1 PE=1 SV=3	0	6.461	4	4	4	4	1	1164	126.5	6.39	0	4					specific	FHOD1
FALSE	High	Master Protein	Q9NPE3	H/ACA ribonucleoprotein complex subunit 3 OS=Homo sapiens OX=9606 GN=NOP10 PE=1 SV=1	0	6.452	38	2	3	2	1	64	7.7	9.99	4.12	2					specific	NOP10
FALSE	High	Master Protein	Q9UPQ9	Trinucleotide repeat-containing gene 6B protein OS=Homo sapiens OX=9606 GN=TNRC6B PE=1 SV=4	0	6.422	2	3	3	3	1	1833	193.9	6.76	0	3					specific	TNRC6B
FALSE	High	Master Protein	Q14004	Cyclin-dependent kinase 13 OS=Homo sapiens OX=9606 GN=CDK13 PE=1 SV=2	0	6.409	4	4	4	3	1	1512	164.8	9.69	1.65	4					nonspecific
FALSE	High	Master Protein	P07305	Histone H1.0 OS=Homo sapiens OX=9606 GN=H1-0 PE=1 SV=3	0	6.385	11	2	2	2	1	194	20.9	10.84	3.22	2					nonspecific	H1-0
FALSE	High	Master Protein	Q9HCM4	Band 4.1-like protein 5 OS=Homo sapiens OX=9606 GN=EPB41L5 PE=1 SV=3	0	6.381	5	3	4	3	1	733	81.8	6.58	1.65	3					specific	EPB41L5
FALSE	High	Master Protein	P19525	Interferon-induced, double-stranded RNA-activated protein kinase OS=Homo sapiens OX=9606 GN=EIF2AK2 PE=1 SV=2	0	6.37	4	2	2	2	1	551	62.1	8.4	2.37	2					specific	EIF2AK2
FALSE	High	Master Protein	P60174	Triosephosphate isomerase OS=Homo sapiens OX=9606 GN=TPI1 PE=1 SV=3	0	6.37	10	2	2	2	1	286	30.8	5.92	1.97	2					specific	TPI1
FALSE	High	Master Protein	O75306	NADH dehydrogenase [ubiquinone] iron-sulfur protein 2, mitochondrial OS=Homo sapiens OX=9606 GN=NDUFS2 PE=1 SV=2	0	6.369	10	3	3	3	1	463	52.5	7.55	1.78	3					specific	NDUFS2
FALSE	High	Master Protein	O60287	Nucleolar pre-ribosomal-associated protein 1 OS=Homo sapiens OX=9606 GN=URB1 PE=1 SV=4	0	6.357	2	2	2	2	1	2271	254.2	6.47	3.29	2					nonspecific
FALSE	High	Master Protein	P82930	28S ribosomal protein S34, mitochondrial OS=Homo sapiens OX=9606 GN=MRPS34 PE=1 SV=2	0	6.357	13	3	3	3	1	218	25.6	9.98	0	3					nonspecific	MRPS34
FALSE	High	Master Protein	Q8IXI1	Mitochondrial Rho GTPase 2 OS=Homo sapiens OX=9606 GN=RHOT2 PE=1 SV=2	0	6.355	5	3	4	1	1	618	68.1	5.86	1.87	3					specific	RHOT2
FALSE	High	Master Protein	Q9UMY1	Nucleolar protein 7 OS=Homo sapiens OX=9606 GN=NOL7 PE=1 SV=2	0	6.335	11	2	2	2	1	257	29.4	9.67	2.75	2					specific	NOL7
FALSE	High	Master Protein	P53814	Smoothelin OS=Homo sapiens OX=9606 GN=SMTN PE=1 SV=7	0	6.335	3	2	2	2	1	917	99	9.07	3.67	2					specific	SMTN
FALSE	High	Master Protein	Q8N983	39S ribosomal protein L43, mitochondrial OS=Homo sapiens OX=9606 GN=MRPL43 PE=1 SV=1	0	6.322	11	2	2	2	1	215	23.4	8.65	3.86	2					specific	MRPL43
FALSE	High	Master Protein	O15160	DNA-directed RNA polymerases I and III subunit RPAC1 OS=Homo sapiens OX=9606 GN=POLR1C PE=1 SV=1	0	6.32	12	3	3	3	1	346	39.2	5.5	0	3					specific	POLR1C
FALSE	High	Master Protein	Q9BZE1	39S ribosomal protein L37, mitochondrial OS=Homo sapiens OX=9606 GN=MRPL37 PE=1 SV=2	0	6.31	12	3	3	3	1	423	48.1	8.59	0	3					specific	MRPL37
FALSE	High	Master Protein	Q96T60	Bifunctional polynucleotide phosphatase/kinase OS=Homo sapiens OX=9606 GN=PNKP PE=1 SV=1	0	6.298	6	2	2	2	1	521	57	8.46	2.1	2					specific	PNKP
FALSE	High	Master Protein	Q15561	Transcriptional enhancer factor TEF-3 OS=Homo sapiens OX=9606 GN=TEAD4 PE=1 SV=3	0	6.297	8	3	3	1	1	434	48.3	7.33	0	3					specific	TEAD4
FALSE	High	Master Protein	O15144	Actin-related protein 2/3 complex subunit 2 OS=Homo sapiens OX=9606 GN=ARPC2 PE=1 SV=1	0	6.296	15	3	3	3	1	300	34.3	7.36	5.76	3					specific	ARPC2
FALSE	High	Master Protein	P20618	Proteasome subunit beta type-1 OS=Homo sapiens OX=9606 GN=PSMB1 PE=1 SV=2	0	6.28	10	2	2	2	1	241	26.5	8.13	2.21	2					specific	PSMB1
FALSE	High	Master Protein	Q92747	Actin-related protein 2/3 complex subunit 1A OS=Homo sapiens OX=9606 GN=ARPC1A PE=2 SV=2	0	6.26	11	2	2	2	1	370	41.5	8.18	0	2					nonspecific
FALSE	High	Master Protein	Q5UIP0	Telomere-associated protein RIF1 OS=Homo sapiens OX=9606 GN=RIF1 PE=1 SV=2	0	6.254	2	2	2	2	1	2472	274.3	5.52	0	2					nonspecific	RIF1
FALSE	High	Master Protein	P36383	Gap junction gamma-1 protein OS=Homo sapiens OX=9606 GN=GJC1 PE=1 SV=2	0	6.249	6	1	1	1	1	396	45.4	7.33	2.78	1					specific	GJC1
FALSE	High	Master Protein	O15460	Prolyl 4-hydroxylase subunit alpha-2 OS=Homo sapiens OX=9606 GN=P4HA2 PE=1 SV=1	0	6.237	7	2	2	2	1	535	60.9	5.71	0	2					specific
FALSE	High	Master Protein	Q96C36	Pyrroline-5-carboxylate reductase 2 OS=Homo sapiens OX=9606 GN=PYCR2 PE=1 SV=1	0	6.234	12	3	3	2	1	320	33.6	7.77	2.94	3					nonspecific
FALSE	High	Master Protein	Q9Y2Q9	28S ribosomal protein S28, mitochondrial OS=Homo sapiens OX=9606 GN=MRPS28 PE=1 SV=1	0	6.225	26	3	4	3	1	187	20.8	9.1	2.26	3					nonspecific
FALSE	High	Master Protein	Q9BYN8	28S ribosomal protein S26, mitochondrial OS=Homo sapiens OX=9606 GN=MRPS26 PE=1 SV=1	0	6.204	16	3	3	3	1	205	24.2	10.39	1.65	3					nonspecific	MRPS26
FALSE	High	Master Protein	P13667	Protein disulfide-isomerase A4 OS=Homo sapiens OX=9606 GN=PDIA4 PE=1 SV=2	0	6.187	6	3	3	3	1	645	72.9	5.07	1.62	3					specific	PDIA4
FALSE	High	Master Protein	P40937	Replication factor C subunit 5 OS=Homo sapiens OX=9606 GN=RFC5 PE=1 SV=1	0	6.179	10	3	3	3	1	340	38.5	7.2	1.92	3					specific	RFC5
FALSE	High	Master Protein	Q99959	Plakophilin-2 OS=Homo sapiens OX=9606 GN=PKP2 PE=1 SV=2	0	6.172	5	3	3	2	1	881	97.4	9.33	0	3					specific	PKP2
FALSE	High	Master Protein	Q15024	Exosome complex component RRP42 OS=Homo sapiens OX=9606 GN=EXOSC7 PE=1 SV=3	0	6.172	8	2	2	2	1	291	31.8	5.19	4.02	2					nonspecific
FALSE	High	Master Protein	O15372	Eukaryotic translation initiation factor 3 subunit H OS=Homo sapiens OX=9606 GN=EIF3H PE=1 SV=1	0	6.134	14	3	3	3	1	352	39.9	6.54	0	3					nonspecific	EIF3H
FALSE	High	Master Protein	Q9Y4Y9	U6 snRNA-associated Sm-like protein LSm5 OS=Homo sapiens OX=9606 GN=LSM5 PE=1 SV=3	0	6.129	36	1	1	1	1	91	9.9	4.54	3.03	1					specific	LSM5
FALSE	High	Master Protein	O00483	Cytochrome c oxidase subunit NDUFA4 OS=Homo sapiens OX=9606 GN=NDUFA4 PE=1 SV=1	0	6.109	27	2	2	2	1	81	9.4	9.38	2.05	2					specific	NDUFA4
FALSE	High	Master Protein	O75935	Dynactin subunit 3 OS=Homo sapiens OX=9606 GN=DCTN3 PE=1 SV=1	0	6.094	22	3	3	3	1	186	21.1	5.47	1.63	3					specific	DCTN3
FALSE	High	Master Protein	P21796	Voltage-dependent anion-selective channel protein 1 OS=Homo sapiens OX=9606 GN=VDAC1 PE=1 SV=2	0	6.072	14	3	3	3	1	283	30.8	8.54	0	3					specific	VDAC1
FALSE	High	Master Protein	Q9Y4D1	Disheveled-associated activator of morphogenesis 1 OS=Homo sapiens OX=9606 GN=DAAM1 PE=1 SV=2	0	6.072	3	3	3	3	1	1078	123.4	7.23	0	3					specific	DAAM1
FALSE	High	Master Protein	Q06265	Exosome complex component RRP45 OS=Homo sapiens OX=9606 GN=EXOSC9 PE=1 SV=3	0	6.071	5	2	2	2	1	439	48.9	5.29	3.8	2					specific	EXOSC9
FALSE	High	Master Protein	Q8IWS0	PHD finger protein 6 OS=Homo sapiens OX=9606 GN=PHF6 PE=1 SV=1	0	6.049	6	2	2	2	1	365	41.3	8.68	3.74	2					specific	PHF6
FALSE	High	Master Protein	P53680	AP-2 complex subunit sigma OS=Homo sapiens OX=9606 GN=AP2S1 PE=1 SV=2	0	6.014	13	2	2	2	1	142	17	6.18	2.49	2					specific	AP2S1
FALSE	High	Master Protein	P61254	60S ribosomal protein L26 OS=Homo sapiens OX=9606 GN=RPL26 PE=1 SV=1	0	6.01	17	3	4	3	1	145	17.2	10.55	7.05	3					specific	RPL26
FALSE	High	Master Protein	Q9HCG8	Pre-mRNA-splicing factor CWC22 homolog OS=Homo sapiens OX=9606 GN=CWC22 PE=1 SV=3	0	5.993	3	2	2	2	1	908	105.4	7.03	0	2					specific	CWC22
FALSE	High	Master Protein	Q53EZ4	Centrosomal protein of 55 kDa OS=Homo sapiens OX=9606 GN=CEP55 PE=1 SV=3	0	5.969	6	2	2	2	1	464	54.1	7.01	1.96	2					specific	CEP55
FALSE	High	Master Protein	P84103	Serine/arginine-rich splicing factor 3 OS=Homo sapiens OX=9606 GN=SRSF3 PE=1 SV=1	0	5.965	26	3	3	3	1	164	19.3	11.65	4.93	3					specific	SRSF3
FALSE	High	Master Protein	Q7Z6Z7	E3 ubiquitin-protein ligase HUWE1 OS=Homo sapiens OX=9606 GN=HUWE1 PE=1 SV=3	0	5.96	1	3	3	3	1	4374	481.6	5.22	0	3					specific	HUWE1
FALSE	High	Master Protein	Q16891	MICOS complex subunit MIC60 OS=Homo sapiens OX=9606 GN=IMMT PE=1 SV=1	0	5.952	3	2	2	2	1	758	83.6	6.48	1.87	2					nonspecific
FALSE	High	Master Protein	P49458	Signal recognition particle 9 kDa protein OS=Homo sapiens OX=9606 GN=SRP9 PE=1 SV=2	0	5.947	22	2	2	2	1	86	10.1	7.97	2.14	2					nonspecific	SRP9
FALSE	High	Master Protein	P35606	Coatomer subunit beta' OS=Homo sapiens OX=9606 GN=COPB2 PE=1 SV=2	0	5.937	5	3	3	3	1	906	102.4	5.27	0	3					specific	COPB2
FALSE	High	Master Protein	Q9H2K2	Poly [ADP-ribose] polymerase tankyrase-2 OS=Homo sapiens OX=9606 GN=TNKS2 PE=1 SV=1	0	5.933	5	3	3	1	1	1166	126.8	7.2	0	3					nonspecific
FALSE	High	Master Protein	P61964	WD repeat-containing protein 5 OS=Homo sapiens OX=9606 GN=WDR5 PE=1 SV=1	0	5.921	8	2	2	2	1	334	36.6	8.27	3.84	2					nonspecific	WDR5
FALSE	High	Master Protein	P49773	Histidine triad nucleotide-binding protein 1 OS=Homo sapiens OX=9606 GN=HINT1 PE=1 SV=2	0	5.911	47	3	3	3	1	126	13.8	6.95	0	3					specific	HINT1
FALSE	High	Master Protein	P35226	Polycomb complex protein BMI-1 OS=Homo sapiens OX=9606 GN=BMI1 PE=1 SV=2	0	5.876	10	2	2	2	1	326	36.9	8.63	2.57	2					specific	BMI1
FALSE	High	Master Protein	Q92569	Phosphatidylinositol 3-kinase regulatory subunit gamma OS=Homo sapiens OX=9606 GN=PIK3R3 PE=1 SV=2	0	5.865	7	3	3	1	1	461	54.4	6.02	0	3					specific	PIK3R3
FALSE	High	Master Protein	P53999	Activated RNA polymerase II transcriptional coactivator p15 OS=Homo sapiens OX=9606 GN=SUB1 PE=1 SV=3	0	5.858	21	2	2	2	1	127	14.4	9.6	1.92	2					specific	SUB1
FALSE	High	Master Protein	Q5SW79	Centrosomal protein of 170 kDa OS=Homo sapiens OX=9606 GN=CEP170 PE=1 SV=1	0	5.846	2	3	3	3	1	1584	175.2	7.11	0	3					specific	CEP170
FALSE	High	Master Protein	Q7Z5G4	Golgin subfamily A member 7 OS=Homo sapiens OX=9606 GN=GOLGA7 PE=1 SV=2	0	5.843	13	2	2	2	1	137	15.8	7.05	2.17	2					specific	GOLGA7
FALSE	High	Master Protein	Q8NHG7	Small VCP/p97-interacting protein OS=Homo sapiens OX=9606 GN=SVIP PE=1 SV=1	0.001	5.821	32	2	2	2	1	77	8.4	8.91	2.08	2					specific	SVIP
FALSE	High	Master Protein	Q13769	THO complex subunit 5 homolog OS=Homo sapiens OX=9606 GN=THOC5 PE=1 SV=2	0.001	5.803	6	3	3	3	1	683	78.5	6.87	0	3					specific	THOC5
FALSE	High	Master Protein	P23284	Peptidyl-prolyl cis-trans isomerase B OS=Homo sapiens OX=9606 GN=PPIB PE=1 SV=2	0.001	5.783	14	3	3	3	1	216	23.7	9.41	0	3					specific	PPIB
FALSE	High	Master Protein	Q6P5R6	60S ribosomal protein L22-like 1 OS=Homo sapiens OX=9606 GN=RPL22L1 PE=1 SV=2	0.001	5.779	10	1	2	1	1	122	14.6	9.38	2.04	1					specific	RPL22L1
FALSE	High	Master Protein	Q6RFH5	WD repeat-containing protein 74 OS=Homo sapiens OX=9606 GN=WDR74 PE=1 SV=1	0.001	5.779	7	2	2	2	1	385	42.4	8.32	3.82	2					nonspecific
FALSE	High	Master Protein	Q9Y3B9	RRP15-like protein OS=Homo sapiens OX=9606 GN=RRP15 PE=1 SV=2	0.001	5.733	7	2	2	2	1	282	31.5	5.52	2.25	2					nonspecific	RRP15
FALSE	High	Master Protein	P35998	26S proteasome regulatory subunit 7 OS=Homo sapiens OX=9606 GN=PSMC2 PE=1 SV=3	0.001	5.72	6	2	2	2	1	433	48.6	5.95	1.91	2					specific	PSMC2
FALSE	High	Master Protein	P06396	Gelsolin OS=Homo sapiens OX=9606 GN=GSN PE=1 SV=1	0.001	5.716	5	3	3	3	1	782	85.6	6.28	1.6	3					specific	GSN
FALSE	High	Master Protein	Q9NXR1	Nuclear distribution protein nudE homolog 1 OS=Homo sapiens OX=9606 GN=NDE1 PE=1 SV=3	0.001	5.711	8	2	2	2	1	335	37.7	5.15	2.46	2					specific	NDE1
FALSE	High	Master Protein	Q9UEG4	Zinc finger protein 629 OS=Homo sapiens OX=9606 GN=ZNF629 PE=1 SV=2	0.001	5.695	6	3	3	3	1	869	96.6	7.93	1.64	3					specific	ZNF629
FALSE	High	Master Protein	P27105	Erythrocyte band 7 integral membrane protein OS=Homo sapiens OX=9606 GN=STOM PE=1 SV=3	0.001	5.688	11	3	3	3	1	288	31.7	7.88	0	3					specific	STOM
FALSE	High	Master Protein	O00267	Transcription elongation factor SPT5 OS=Homo sapiens OX=9606 GN=SUPT5H PE=1 SV=1	0.001	5.681	5	3	4	3	1	1087	120.9	5.06	0	3					specific	SUPT5H
FALSE	High	Master Protein	P61077	Ubiquitin-conjugating enzyme E2 D3 OS=Homo sapiens OX=9606 GN=UBE2D3 PE=1 SV=1	0.001	5.673	20	2	2	2	1	147	16.7	7.8	2.12	2					specific	UBE2D3
FALSE	High	Master Protein	O75122	CLIP-associating protein 2 OS=Homo sapiens OX=9606 GN=CLASP2 PE=1 SV=3	0.001	5.644	3	3	4	3	1	1294	141	8.4	0	3					specific	CLASP2
FALSE	High	Master Protein	Q9H9J2	39S ribosomal protein L44, mitochondrial OS=Homo sapiens OX=9606 GN=MRPL44 PE=1 SV=1	0.001	5.635	9	2	2	2	1	332	37.5	8.4	2.45	2					specific	MRPL44
FALSE	High	Master Protein	Q9UEY8	Gamma-adducin OS=Homo sapiens OX=9606 GN=ADD3 PE=1 SV=1	0.001	5.628	5	2	2	2	1	706	79.1	6.32	1.66	2					specific	ADD3
FALSE	High	Master Protein	O14737	Programmed cell death protein 5 OS=Homo sapiens OX=9606 GN=PDCD5 PE=1 SV=3	0.001	5.62	19	2	2	2	1	125	14.3	6.04	2.04	2					specific	PDCD5
FALSE	High	Master Protein	O60299	Leucine zipper putative tumor suppressor 3 OS=Homo sapiens OX=9606 GN=LZTS3 PE=2 SV=1	0.001	5.607	5	3	3	2	1	673	71.7	7.64	0	3					specific
FALSE	High	Master Protein	O75937	DnaJ homolog subfamily C member 8 OS=Homo sapiens OX=9606 GN=DNAJC8 PE=1 SV=2	0.001	5.601	9	2	3	2	1	253	29.8	9.06	0	2					specific	DNAJC8
FALSE	High	Master Protein	Q8NEJ9	Neuroguidin OS=Homo sapiens OX=9606 GN=NGDN PE=1 SV=1	0.001	5.591	8	2	2	2	1	315	35.9	9.57	0	2					specific	NGDN
FALSE	High	Master Protein	P34897	Serine hydroxymethyltransferase, mitochondrial OS=Homo sapiens OX=9606 GN=SHMT2 PE=1 SV=3	0.001	5.589	4	2	2	2	1	504	56	8.53	3.3	2					specific	SHMT2
FALSE	High	Master Protein	P09936	Ubiquitin carboxyl-terminal hydrolase isozyme L1 OS=Homo sapiens OX=9606 GN=UCHL1 PE=1 SV=2	0.001	5.588	10	2	2	2	1	223	24.8	5.48	2.1	2					specific	UCHL1
FALSE	High	Master Protein	P08574	Cytochrome c1, heme protein, mitochondrial OS=Homo sapiens OX=9606 GN=CYC1 PE=1 SV=3	0.001	5.587	11	2	2	2	1	325	35.4	9	2.08	2					nonspecific
FALSE	High	Master Protein	P49915	GMP synthase [glutamine-hydrolyzing] OS=Homo sapiens OX=9606 GN=GMPS PE=1 SV=1	0.001	5.586	6	3	3	3	1	693	76.7	6.87	0	3					nonspecific	GMPS
FALSE	High	Master Protein	Q9BYD6	39S ribosomal protein L1, mitochondrial OS=Homo sapiens OX=9606 GN=MRPL1 PE=1 SV=2	0.001	5.573	7	2	2	2	1	325	36.9	8.78	2.11	2					specific	MRPL1
FALSE	High	Master Protein	Q8IX01	SURP and G-patch domain-containing protein 2 OS=Homo sapiens OX=9606 GN=SUGP2 PE=1 SV=2	0.001	5.56	4	3	3	3	1	1082	120.1	7.28	1.79	3					specific	SUGP2
FALSE	High	Master Protein	Q9NSI2	Protein FAM207A OS=Homo sapiens OX=9606 GN=FAM207A PE=1 SV=2	0.001	5.555	14	3	3	3	1	230	25.4	11.08	1.99	3					specific	FAM207A
FALSE	High	Master Protein	P50897	Palmitoyl-protein thioesterase 1 OS=Homo sapiens OX=9606 GN=PPT1 PE=1 SV=1	0.001	5.544	10	2	2	2	1	306	34.2	6.52	0	2					specific	PPT1
FALSE	High	Master Protein	Q9Y3A2	Probable U3 small nucleolar RNA-associated protein 11 OS=Homo sapiens OX=9606 GN=UTP11 PE=1 SV=2	0.001	5.526	15	3	3	3	1	253	30.4	10.15	0	3					specific	UTP11
FALSE	High	Master Protein	Q9NUW8	Tyrosyl-DNA phosphodiesterase 1 OS=Homo sapiens OX=9606 GN=TDP1 PE=1 SV=2	0.001	5.517	4	2	2	2	1	608	68.4	7.65	1.95	2					nonspecific
FALSE	High	Master Protein	Q9Y3D3	28S ribosomal protein S16, mitochondrial OS=Homo sapiens OX=9606 GN=MRPS16 PE=1 SV=1	0.001	5.511	17	2	2	2	1	137	15.3	9.5	2.27	2					nonspecific	MRPS16
FALSE	High	Master Protein	Q8TA86	Retinitis pigmentosa 9 protein OS=Homo sapiens OX=9606 GN=RP9 PE=1 SV=2	0.001	5.501	10	2	2	2	1	221	26.1	9.79	1.66	2					specific	RP9
FALSE	High	Master Protein	P10768	S-formylglutathione hydrolase OS=Homo sapiens OX=9606 GN=ESD PE=1 SV=2	0.001	5.491	7	1	2	1	1	282	31.4	7.02	3	1					specific	ESD
FALSE	High	Master Protein	Q9Y6A4	Cilia- and flagella-associated protein 20 OS=Homo sapiens OX=9606 GN=CFAP20 PE=1 SV=1	0.001	5.49	10	2	2	2	1	193	22.8	9.76	3.58	2					specific	CFAP20
FALSE	High	Master Protein	P04049	RAF proto-oncogene serine/threonine-protein kinase OS=Homo sapiens OX=9606 GN=RAF1 PE=1 SV=1	0.001	5.48	4	2	2	2	1	648	73	9.2	0	2					specific	RAF1
FALSE	High	Master Protein	Q9Y5L4	Mitochondrial import inner membrane translocase subunit Tim13 OS=Homo sapiens OX=9606 GN=TIMM13 PE=1 SV=1	0.001	5.477	22	2	2	2	1	95	10.5	8.18	3.47	2					specific	TIMM13
FALSE	High	Master Protein	Q8TAF3	WD repeat-containing protein 48 OS=Homo sapiens OX=9606 GN=WDR48 PE=1 SV=1	0.001	5.477	4	2	2	2	1	677	76.2	7.03	1.98	2					specific	WDR48
FALSE	High	Master Protein	P27695	DNA-(apurinic or apyrimidinic site) lyase OS=Homo sapiens OX=9606 GN=APEX1 PE=1 SV=2	0.001	5.475	8	2	2	2	1	318	35.5	8.12	1.7	2					nonspecific
FALSE	High	Master Protein	A8MWD9	Putative small nuclear ribonucleoprotein G-like protein 15 OS=Homo sapiens OX=9606 GN=SNRPGP15 PE=5 SV=2	0.001	5.467	17	2	2	2	1	76	8.5	8.84	2.96	2					nonspecific	SNRPGP15
FALSE	High	Master Protein	P04844	Dolichyl-diphosphooligosaccharide--protein glycosyltransferase subunit 2 OS=Homo sapiens OX=9606 GN=RPN2 PE=1 SV=3	0.001	5.457	6	2	2	2	1	631	69.2	5.69	0	2					specific	RPN2
FALSE	High	Master Protein	Q86YP4	Transcriptional repressor p66-alpha OS=Homo sapiens OX=9606 GN=GATAD2A PE=1 SV=1	0.001	5.455	4	2	2	2	1	633	68	9.94	0	2					specific	GATAD2A
FALSE	High	Master Protein	P06493	Cyclin-dependent kinase 1 OS=Homo sapiens OX=9606 GN=CDK1 PE=1 SV=3	0.001	5.453	10	3	3	2	1	297	34.1	8.4	1.65	3					specific	CDK1
FALSE	High	Master Protein	P61026	Ras-related protein Rab-10 OS=Homo sapiens OX=9606 GN=RAB10 PE=1 SV=1	0.001	5.443	11	2	4	1	1	200	22.5	8.38	8.13	2					specific
FALSE	High	Master Protein	O43290	U4/U6.U5 tri-snRNP-associated protein 1 OS=Homo sapiens OX=9606 GN=SART1 PE=1 SV=1	0.001	5.43	4	2	2	2	1	800	90.2	6.13	1.7	2					specific	SART1
FALSE	High	Master Protein	P63279	SUMO-conjugating enzyme UBC9 OS=Homo sapiens OX=9606 GN=UBE2I PE=1 SV=1	0.001	5.427	20	1	1	1	1	158	18	8.66	2.82	1					nonspecific
FALSE	High	Master Protein	Q9H773	dCTP pyrophosphatase 1 OS=Homo sapiens OX=9606 GN=DCTPP1 PE=1 SV=1	0.001	5.419	12	1	1	1	1	170	18.7	5.03	2.89	1					nonspecific
FALSE	High	Master Protein	P35613	Basigin OS=Homo sapiens OX=9606 GN=BSG PE=1 SV=2	0.001	5.419	7	2	2	2	1	385	42.2	5.66	1.86	2					nonspecific	BSG
FALSE	High	Master Protein	Q9BZF1	Oxysterol-binding protein-related protein 8 OS=Homo sapiens OX=9606 GN=OSBPL8 PE=1 SV=3	0.001	5.408	5	3	3	3	1	889	101.1	6.96	0	3					specific	OSBPL8
FALSE	High	Master Protein	Q96B26	Exosome complex component RRP43 OS=Homo sapiens OX=9606 GN=EXOSC8 PE=1 SV=1	0.001	5.4	7	2	3	2	1	276	30	5.3	3.75	2					specific	EXOSC8
FALSE	High	Master Protein	O60783	28S ribosomal protein S14, mitochondrial OS=Homo sapiens OX=9606 GN=MRPS14 PE=1 SV=1	0.001	5.395	22	2	2	2	1	128	15.1	11.41	2.47	2					specific	MRPS14
FALSE	High	Master Protein	P20042	Eukaryotic translation initiation factor 2 subunit 2 OS=Homo sapiens OX=9606 GN=EIF2S2 PE=1 SV=2	0.001	5.393	10	3	3	3	1	333	38.4	5.8	0	3					specific	EIF2S2
FALSE	High	Master Protein	P10644	cAMP-dependent protein kinase type I-alpha regulatory subunit OS=Homo sapiens OX=9606 GN=PRKAR1A PE=1 SV=1	0.001	5.386	8	2	2	2	1	381	43	5.35	1.68	2					specific	PRKAR1A
FALSE	High	Master Protein	O14980	Exportin-1 OS=Homo sapiens OX=9606 GN=XPO1 PE=1 SV=1	0.001	5.38	2	2	2	2	1	1071	123.3	6.06	1.92	2					specific	XPO1
FALSE	High	Master Protein	P20674	Cytochrome c oxidase subunit 5A, mitochondrial OS=Homo sapiens OX=9606 GN=COX5A PE=1 SV=2	0.001	5.362	25	2	2	2	1	150	16.8	6.79	2.4	2					specific	COX5A
FALSE	High	Master Protein	O00165	HCLS1-associated protein X-1 OS=Homo sapiens OX=9606 GN=HAX1 PE=1 SV=2	0.001	5.355	13	3	3	3	1	279	31.6	4.92	0	3					specific	HAX1
FALSE	High	Master Protein	P27816	Microtubule-associated protein 4 OS=Homo sapiens OX=9606 GN=MAP4 PE=1 SV=3	0.001	5.347	5	3	3	3	1	1152	120.9	5.43	0	3					specific	MAP4
FALSE	High	Master Protein	Q9UK61	Protein TASOR OS=Homo sapiens OX=9606 GN=TASOR PE=1 SV=3	0.001	5.34	3	3	3	3	1	1670	188.9	5.8	0	3					specific	TASOR
FALSE	High	Master Protein	Q8N6R0	eEF1A lysine and N-terminal methyltransferase OS=Homo sapiens OX=9606 GN=EEF1AKNMT PE=1 SV=1	0.001	5.323	5	2	3	2	1	699	78.7	6.73	0	2					specific	EEF1AKNMT
FALSE	High	Master Protein	P82663	28S ribosomal protein S25, mitochondrial OS=Homo sapiens OX=9606 GN=MRPS25 PE=1 SV=1	0.001	5.319	17	2	2	2	1	173	20.1	8.82	1.8	2					specific	MRPS25
FALSE	High	Master Protein	P43308	Translocon-associated protein subunit beta OS=Homo sapiens OX=9606 GN=SSR2 PE=1 SV=1	0.001	5.299	16	1	2	1	1	183	20.1	8.35	4.18	1					specific	SSR2
FALSE	High	Master Protein	P21281	V-type proton ATPase subunit B, brain isoform OS=Homo sapiens OX=9606 GN=ATP6V1B2 PE=1 SV=3	0.001	5.295	8	3	3	3	1	511	56.5	5.81	0	3					specific	ATP6V1B2
FALSE	High	Master Protein	Q16630	Cleavage and polyadenylation specificity factor subunit 6 OS=Homo sapiens OX=9606 GN=CPSF6 PE=1 SV=2	0.001	5.283	5	2	2	2	1	551	59.2	7.15	0	2					specific	CPSF6
FALSE	High	Master Protein	Q86X95	Corepressor interacting with RBPJ 1 OS=Homo sapiens OX=9606 GN=CIR1 PE=1 SV=1	0.001	5.282	5	2	2	2	1	450	52.3	9.86	0	2					specific	CIR1
FALSE	High	Master Protein	Q9BV38	WD repeat-containing protein 18 OS=Homo sapiens OX=9606 GN=WDR18 PE=1 SV=2	0.001	5.245	9	2	2	2	1	432	47.4	6.7	2.16	2					specific	WDR18
FALSE	High	Master Protein	P21127	Cyclin-dependent kinase 11B OS=Homo sapiens OX=9606 GN=CDK11B PE=1 SV=4	0.001	5.23	4	2	2	2	1	795	92.6	5.54	0	2					specific	CDK11B
FALSE	High	Master Protein	P32322	Pyrroline-5-carboxylate reductase 1, mitochondrial OS=Homo sapiens OX=9606 GN=PYCR1 PE=1 SV=2	0.001	5.204	8	2	2	1	1	319	33.3	7.61	2.94	2					nonspecific
FALSE	High	Master Protein	Q8WUA2	Peptidyl-prolyl cis-trans isomerase-like 4 OS=Homo sapiens OX=9606 GN=PPIL4 PE=1 SV=1	0.001	5.194	9	2	2	2	1	492	57.2	5.92	0	2					nonspecific	PPIL4
FALSE	High	Master Protein	P47914	60S ribosomal protein L29 OS=Homo sapiens OX=9606 GN=RPL29 PE=1 SV=2	0.001	5.186	9	1	1	1	1	159	17.7	11.66	3.07	1					specific	RPL29
FALSE	High	Master Protein	Q86UE4	Protein LYRIC OS=Homo sapiens OX=9606 GN=MTDH PE=1 SV=2	0.001	5.179	4	2	2	2	1	582	63.8	9.32	2	2					specific	MTDH
FALSE	High	Master Protein	Q92879	CUGBP Elav-like family member 1 OS=Homo sapiens OX=9606 GN=CELF1 PE=1 SV=2	0.001	5.143	6	3	3	3	1	486	52	8.46	0	3					specific	CELF1
FALSE	High	Master Protein	P48634	Protein PRRC2A OS=Homo sapiens OX=9606 GN=PRRC2A PE=1 SV=3	0.001	5.139	3	2	2	2	1	2157	228.7	9.45	0	2					specific	PRRC2A
FALSE	High	Master Protein	Q2M1P5	Kinesin-like protein KIF7 OS=Homo sapiens OX=9606 GN=KIF7 PE=1 SV=2	0.001	5.12	4	3	3	3	1	1343	150.5	6.79	1.68	3					specific	KIF7
FALSE	High	Master Protein	O95639	Cleavage and polyadenylation specificity factor subunit 4 OS=Homo sapiens OX=9606 GN=CPSF4 PE=1 SV=1	0.001	5.117	9	2	2	2	1	269	30.2	8.31	1.69	2					specific	CPSF4
FALSE	High	Master Protein	Q15008	26S proteasome non-ATPase regulatory subunit 6 OS=Homo sapiens OX=9606 GN=PSMD6 PE=1 SV=1	0.001	5.112	6	2	2	2	1	389	45.5	5.62	1.64	2					specific	PSMD6
FALSE	High	Master Protein	Q9UM00	Calcium load-activated calcium channel OS=Homo sapiens OX=9606 GN=TMCO1 PE=1 SV=2	0.001	5.106	15	3	3	3	1	239	27.1	10.26	0	3					nonspecific
FALSE	High	Master Protein	Q6PK04	Coiled-coil domain-containing protein 137 OS=Homo sapiens OX=9606 GN=CCDC137 PE=1 SV=1	0.001	5.086	9	2	2	2	1	289	33.2	10.93	0	2					nonspecific	CCDC137
FALSE	High	Master Protein	P59998	Actin-related protein 2/3 complex subunit 4 OS=Homo sapiens OX=9606 GN=ARPC4 PE=1 SV=3	0.001	5.062	18	3	3	3	1	168	19.7	8.43	0	3					specific	ARPC4
FALSE	High	Master Protein	Q01831	DNA repair protein complementing XP-C cells OS=Homo sapiens OX=9606 GN=XPC PE=1 SV=4	0.001	5.057	4	2	2	2	1	940	105.9	8.9	0	2					specific	XPC
FALSE	High	Master Protein	P82921	28S ribosomal protein S21, mitochondrial OS=Homo sapiens OX=9606 GN=MRPS21 PE=1 SV=3	0.001	5.051	30	2	2	2	1	87	10.7	9.92	2.13	2					specific	MRPS21
FALSE	High	Master Protein	P81605	Dermcidin OS=Homo sapiens OX=9606 GN=DCD PE=1 SV=2	0.001	5.034	20	2	2	2	1	110	11.3	6.54	1.9	2					specific	DCD
FALSE	High	Master Protein	Q9H9Y2	Ribosome production factor 1 OS=Homo sapiens OX=9606 GN=RPF1 PE=1 SV=2	0.001	5.028	8	2	2	2	1	349	40.1	10.01	1.75	2					specific	RPF1
FALSE	High	Master Protein	P62306	Small nuclear ribonucleoprotein F OS=Homo sapiens OX=9606 GN=SNRPF PE=1 SV=1	0.001	5.022	19	2	2	2	1	86	9.7	4.67	4.4	2					nonspecific
FALSE	High	Master Protein	P00918	Carbonic anhydrase 2 OS=Homo sapiens OX=9606 GN=CA2 PE=1 SV=2	0.001	5.004	10	2	2	2	1	260	29.2	7.4	2.16	2					nonspecific
FALSE	High	Master Protein	Q92979	Ribosomal RNA small subunit methyltransferase NEP1 OS=Homo sapiens OX=9606 GN=EMG1 PE=1 SV=4	0.001	4.996	10	2	2	2	1	244	26.7	9.17	2.13	2					specific
FALSE	High	Master Protein	Q15370	Elongin-B OS=Homo sapiens OX=9606 GN=ELOB PE=1 SV=1	0.001	4.991	37	3	3	3	1	118	13.1	4.88	0	3					specific	ELOB
FALSE	High	Master Protein	Q13616	Cullin-1 OS=Homo sapiens OX=9606 GN=CUL1 PE=1 SV=2	0.001	4.988	4	2	2	2	1	776	89.6	8	0	2					specific	CUL1
FALSE	High	Master Protein	P53985	Monocarboxylate transporter 1 OS=Homo sapiens OX=9606 GN=SLC16A1 PE=1 SV=3	0.001	4.981	7	2	2	2	1	500	53.9	8.66	0	2					specific	SLC16A1
FALSE	High	Master Protein	P62820	Ras-related protein Rab-1A OS=Homo sapiens OX=9606 GN=RAB1A PE=1 SV=3	0.001	4.966	9	2	4	1	1	205	22.7	6.21	6.37	2					specific
FALSE	High	Master Protein	Q9ULC4	Malignant T-cell-amplified sequence 1 OS=Homo sapiens OX=9606 GN=MCTS1 PE=1 SV=1	0.001	4.954	10	1	1	1	1	181	20.5	8.82	2.08	1					nonspecific
FALSE	High	Master Protein	Q14966	Zinc finger protein 638 OS=Homo sapiens OX=9606 GN=ZNF638 PE=1 SV=2	0.001	4.944	2	3	3	3	1	1978	220.5	6.38	0	3					nonspecific
FALSE	High	Master Protein	Q9GZT3	SRA stem-loop-interacting RNA-binding protein, mitochondrial OS=Homo sapiens OX=9606 GN=SLIRP PE=1 SV=1	0.001	4.935	21	2	2	2	1	109	12.3	10.24	2.17	2					nonspecific	SLIRP
FALSE	High	Master Protein	Q9BRJ7	Tudor-interacting repair regulator protein OS=Homo sapiens OX=9606 GN=NUDT16L1 PE=1 SV=1	0.001	4.921	13	2	2	2	1	211	23.3	8.91	0	2					specific	NUDT16L1
FALSE	High	Master Protein	P50579	Methionine aminopeptidase 2 OS=Homo sapiens OX=9606 GN=METAP2 PE=1 SV=1	0.001	4.917	9	3	3	3	1	478	52.9	5.82	0	3					specific	METAP2
FALSE	High	Master Protein	Q04760	Lactoylglutathione lyase OS=Homo sapiens OX=9606 GN=GLO1 PE=1 SV=4	0.001	4.913	13	2	2	2	1	184	20.8	5.31	0	2					specific	GLO1
FALSE	High	Master Protein	Q9NY12	H/ACA ribonucleoprotein complex subunit 1 OS=Homo sapiens OX=9606 GN=GAR1 PE=1 SV=1	0.001	4.91	16	2	2	2	1	217	22.3	10.92	2.09	2					specific	GAR1
FALSE	High	Master Protein	P82664	28S ribosomal protein S10, mitochondrial OS=Homo sapiens OX=9606 GN=MRPS10 PE=1 SV=2	0.001	4.892	20	2	2	2	1	201	23	8	0	2					nonspecific
FALSE	High	Master Protein	P41223	Protein BUD31 homolog OS=Homo sapiens OX=9606 GN=BUD31 PE=1 SV=2	0.001	4.889	15	2	2	2	1	144	17	8.82	0	2					nonspecific	BUD31
FALSE	High	Master Protein	Q7Z478	ATP-dependent RNA helicase DHX29 OS=Homo sapiens OX=9606 GN=DHX29 PE=1 SV=2	0.001	4.884	1	2	3	1	1	1369	155.1	8.09	3.5	2					specific	DHX29
FALSE	High	Master Protein	Q86W42	THO complex subunit 6 homolog OS=Homo sapiens OX=9606 GN=THOC6 PE=1 SV=1	0.001	4.845	11	2	2	2	1	341	37.5	7.43	0	2					nonspecific
FALSE	High	Master Protein	O95218	Zinc finger Ran-binding domain-containing protein 2 OS=Homo sapiens OX=9606 GN=ZRANB2 PE=1 SV=2	0.001	4.82	6	2	2	2	1	330	37.4	10.01	2.06	2					nonspecific	ZRANB2
FALSE	High	Master Protein	Q9ULE4	Protein FAM184B OS=Homo sapiens OX=9606 GN=FAM184B PE=2 SV=3	0.001	4.794	1	2	2	2	1	1060	121	6.18	2.18	2					specific	FAM184B
FALSE	High	Master Protein	Q9P0L2	Serine/threonine-protein kinase MARK1 OS=Homo sapiens OX=9606 GN=MARK1 PE=1 SV=2	0.001	4.761	3	3	3	2	1	795	88.9	9.36	1.69	3					specific	MARK1
FALSE	High	Master Protein	P48444	Coatomer subunit delta OS=Homo sapiens OX=9606 GN=ARCN1 PE=1 SV=1	0.001	4.743	5	2	2	2	1	511	57.2	6.21	1.81	2					specific	ARCN1
FALSE	High	Master Protein	P62745	Rho-related GTP-binding protein RhoB OS=Homo sapiens OX=9606 GN=RHOB PE=1 SV=1	0.001	4.743	14	2	2	2	1	196	22.1	5.24	0	2					specific	RHOB
FALSE	High	Master Protein	Q969F2	Protein naked cuticle homolog 2 OS=Homo sapiens OX=9606 GN=NKD2 PE=1 SV=1	0.001	4.732	9	2	2	2	1	451	50	7.96	0	2					specific	NKD2
FALSE	High	Master Protein	Q8TAD8	Smad nuclear-interacting protein 1 OS=Homo sapiens OX=9606 GN=SNIP1 PE=1 SV=1	0.001	4.732	8	2	3	2	1	396	45.8	9.99	1.84	2					specific	SNIP1
FALSE	High	Master Protein	O95816	BAG family molecular chaperone regulator 2 OS=Homo sapiens OX=9606 GN=BAG2 PE=1 SV=1	0.001	4.714	15	2	2	2	1	211	23.8	6.7	1.65	2					nonspecific
FALSE	High	Master Protein	Q9BYE7	Polycomb group RING finger protein 6 OS=Homo sapiens OX=9606 GN=PCGF6 PE=1 SV=2	0.001	4.707	15	2	2	2	1	350	39	4.97	0	2					nonspecific	PCGF6
FALSE	High	Master Protein	Q92973	Transportin-1 OS=Homo sapiens OX=9606 GN=TNPO1 PE=1 SV=2	0.001	4.7	4	3	3	3	1	898	102.3	4.98	0	3					specific	TNPO1
FALSE	High	Master Protein	P07919	Cytochrome b-c1 complex subunit 6, mitochondrial OS=Homo sapiens OX=9606 GN=UQCRH PE=1 SV=2	0.001	4.696	20	1	1	1	1	91	10.7	4.44	0	1					specific	UQCRH
FALSE	High	Master Protein	P78310	Coxsackievirus and adenovirus receptor OS=Homo sapiens OX=9606 GN=CXADR PE=1 SV=1	0.001	4.692	10	2	2	2	1	365	40	7.56	0	2					specific	CXADR
FALSE	High	Master Protein	P51784	Ubiquitin carboxyl-terminal hydrolase 11 OS=Homo sapiens OX=9606 GN=USP11 PE=1 SV=3	0.001	4.691	2	2	2	1	1	963	109.7	5.45	0	2					specific	USP11
FALSE	High	Master Protein	Q53GQ0	Very-long-chain 3-oxoacyl-CoA reductase OS=Homo sapiens OX=9606 GN=HSD17B12 PE=1 SV=2	0.001	4.677	7	2	2	2	1	312	34.3	9.32	2.06	2					specific	HSD17B12
FALSE	High	Master Protein	Q9UNN8	Endothelial protein C receptor OS=Homo sapiens OX=9606 GN=PROCR PE=1 SV=1	0.001	4.665	5	1	1	1	1	238	26.7	7.18	3.33	1					specific	PROCR
FALSE	High	Master Protein	Q96CS3	FAS-associated factor 2 OS=Homo sapiens OX=9606 GN=FAF2 PE=1 SV=2	0.001	4.654	8	2	2	2	1	445	52.6	5.62	0	2					specific	FAF2
FALSE	High	Master Protein	P40616	ADP-ribosylation factor-like protein 1 OS=Homo sapiens OX=9606 GN=ARL1 PE=1 SV=1	0.001	4.653	9	1	1	1	1	181	20.4	5.72	2.89	1					specific	ARL1
FALSE	High	Master Protein	Q5W0B1	ORC ubiquitin ligase 1 OS=Homo sapiens OX=9606 GN=OBI1 PE=1 SV=1	0.001	4.65	5	2	2	2	1	726	81.1	5.72	1.79	2					specific	OBI1
FALSE	High	Master Protein	Q96CX2	BTB/POZ domain-containing protein KCTD12 OS=Homo sapiens OX=9606 GN=KCTD12 PE=1 SV=1	0.001	4.642	7	2	2	2	1	325	35.7	5.64	1.75	2					specific	KCTD12
FALSE	High	Master Protein	Q9Y5M8	Signal recognition particle receptor subunit beta OS=Homo sapiens OX=9606 GN=SRPRB PE=1 SV=3	0.001	4.636	10	2	2	2	1	271	29.7	9.04	0	2					specific	SRPRB
FALSE	High	Master Protein	Q99700	Ataxin-2 OS=Homo sapiens OX=9606 GN=ATXN2 PE=1 SV=2	0.001	4.624	1	1	1	1	1	1313	140.2	9.57	2.2	1					nonspecific
FALSE	High	Master Protein	Q13155	Aminoacyl tRNA synthase complex-interacting multifunctional protein 2 OS=Homo sapiens OX=9606 GN=AIMP2 PE=1 SV=2	0.001	4.62	7	2	2	2	1	320	35.3	8.22	1.77	2					nonspecific	AIMP2
FALSE	High	Master Protein	O75152	Zinc finger CCCH domain-containing protein 11A OS=Homo sapiens OX=9606 GN=ZC3H11A PE=1 SV=3	0.001	4.618	2	2	2	2	1	810	89.1	8.37	0	2					specific	ZC3H11A
FALSE	High	Master Protein	P82914	28S ribosomal protein S15, mitochondrial OS=Homo sapiens OX=9606 GN=MRPS15 PE=1 SV=1	0.001	4.608	8	2	2	2	1	257	29.8	10.48	0	2					specific	MRPS15
FALSE	High	Master Protein	Q7Z2E3	Aprataxin OS=Homo sapiens OX=9606 GN=APTX PE=1 SV=2	0.001	4.602	7	2	2	2	1	356	40.7	9.17	2.17	2					specific	APTX
FALSE	High	Master Protein	Q8WW12	PEST proteolytic signal-containing nuclear protein OS=Homo sapiens OX=9606 GN=PCNP PE=1 SV=2	0.001	4.599	8	1	1	1	1	178	18.9	7.49	2.59	1					specific	PCNP
FALSE	High	Master Protein	Q15293	Reticulocalbin-1 OS=Homo sapiens OX=9606 GN=RCN1 PE=1 SV=1	0.001	4.597	5	1	1	1	1	331	38.9	5	2.46	1					specific	RCN1
FALSE	High	Master Protein	Q69YN4	Protein virilizer homolog OS=Homo sapiens OX=9606 GN=VIRMA PE=1 SV=2	0.001	4.585	1	2	3	2	1	1812	201.9	5.01	1.99	2					specific	VIRMA
FALSE	High	Master Protein	O15145	Actin-related protein 2/3 complex subunit 3 OS=Homo sapiens OX=9606 GN=ARPC3 PE=1 SV=3	0.001	4.582	10	2	2	2	1	178	20.5	8.59	0	2					specific	ARPC3
FALSE	High	Master Protein	Q6P6C2	RNA demethylase ALKBH5 OS=Homo sapiens OX=9606 GN=ALKBH5 PE=1 SV=2	0.001	4.571	9	2	2	2	1	394	44.2	9.09	0	2					specific	ALKBH5
FALSE	High	Master Protein	Q99471	Prefoldin subunit 5 OS=Homo sapiens OX=9606 GN=PFDN5 PE=1 SV=2	0.001	4.552	32	3	3	3	1	154	17.3	6.33	0	3					specific	PFDN5
FALSE	High	Master Protein	P30566	Adenylosuccinate lyase OS=Homo sapiens OX=9606 GN=ADSL PE=1 SV=2	0.001	4.548	8	2	2	2	1	484	54.9	7.11	0	2					specific	ADSL
FALSE	High	Master Protein	O43242	26S proteasome non-ATPase regulatory subunit 3 OS=Homo sapiens OX=9606 GN=PSMD3 PE=1 SV=2	0.001	4.545	7	3	3	3	1	534	60.9	8.44	0	3					specific	PSMD3
FALSE	High	Master Protein	Q9NUD5	Zinc finger CCHC domain-containing protein 3 OS=Homo sapiens OX=9606 GN=ZCCHC3 PE=1 SV=2	0.001	4.541	10	3	3	3	1	403	43.5	8.53	0	3					specific	ZCCHC3
FALSE	High	Master Protein	Q14642	Inositol polyphosphate-5-phosphatase A OS=Homo sapiens OX=9606 GN=INPP5A PE=1 SV=1	0.001	4.529	6	2	2	2	1	412	47.8	7.03	0	2					specific	INPP5A
FALSE	High	Master Protein	Q8NI60	Atypical kinase COQ8A, mitochondrial OS=Homo sapiens OX=9606 GN=COQ8A PE=1 SV=1	0.001	4.527	4	2	2	2	1	647	71.9	6.99	0	2					specific	COQ8A
FALSE	High	Master Protein	Q9H7D7	WD repeat-containing protein 26 OS=Homo sapiens OX=9606 GN=WDR26 PE=1 SV=3	0.001	4.508	4	2	2	2	1	661	72.1	6.16	0	2					specific	WDR26
FALSE	High	Master Protein	Q15907	Ras-related protein Rab-11B OS=Homo sapiens OX=9606 GN=RAB11B PE=1 SV=4	0.001	4.497	11	2	2	2	1	218	24.5	5.94	0	2					specific	RAB11B
FALSE	High	Master Protein	P08240	Signal recognition particle receptor subunit alpha OS=Homo sapiens OX=9606 GN=SRPRA PE=1 SV=2	0.001	4.453	4	2	2	2	1	638	69.8	8.95	0	2					specific	SRPRA
FALSE	High	Master Protein	O95453	Poly(A)-specific ribonuclease PARN OS=Homo sapiens OX=9606 GN=PARN PE=1 SV=1	0.001	4.42	4	2	2	2	1	639	73.4	6.2	1.62	2					specific	PARN
FALSE	High	Master Protein	O43324	Eukaryotic translation elongation factor 1 epsilon-1 OS=Homo sapiens OX=9606 GN=EEF1E1 PE=1 SV=1	0.001	4.417	13	2	2	2	1	174	19.8	8.54	1.65	2					specific
FALSE	High	Master Protein	O75165	DnaJ homolog subfamily C member 13 OS=Homo sapiens OX=9606 GN=DNAJC13 PE=1 SV=5	0.001	4.407	2	2	2	2	1	2243	254.3	6.74	1.68	2					nonspecific
FALSE	High	Master Protein	E9PRG8	Uncharacterized protein C11orf98 OS=Homo sapiens OX=9606 GN=C11orf98 PE=4 SV=2	0.001	4.404	11	1	1	1	1	123	14.2	11.53	2.6	1					nonspecific	C11orf98
FALSE	High	Master Protein	Q92974	Rho guanine nucleotide exchange factor 2 OS=Homo sapiens OX=9606 GN=ARHGEF2 PE=1 SV=4	0.001	4.4	2	2	2	2	1	986	111.5	7.27	1.84	2					specific	ARHGEF2
FALSE	High	Master Protein	Q9Y605	MORF4 family-associated protein 1 OS=Homo sapiens OX=9606 GN=MRFAP1 PE=1 SV=1	0.001	4.395	27	2	2	2	1	127	14.6	4.7	0	2					specific	MRFAP1
FALSE	High	Master Protein	Q8N556	Actin filament-associated protein 1 OS=Homo sapiens OX=9606 GN=AFAP1 PE=1 SV=2	0.001	4.385	3	2	2	2	1	730	80.7	8.68	0	2					specific	AFAP1
FALSE	High	Master Protein	P43250	G protein-coupled receptor kinase 6 OS=Homo sapiens OX=9606 GN=GRK6 PE=1 SV=2	0.001	4.381	6	2	2	2	1	576	65.9	8	0	2					specific	GRK6
FALSE	High	Master Protein	Q13257	Mitotic spindle assembly checkpoint protein MAD2A OS=Homo sapiens OX=9606 GN=MAD2L1 PE=1 SV=1	0.001	4.377	15	2	2	2	1	205	23.5	5.08	0	2					specific	MAD2L1
FALSE	High	Master Protein	Q8WUM4	Programmed cell death 6-interacting protein OS=Homo sapiens OX=9606 GN=PDCD6IP PE=1 SV=1	0.001	4.373	4	3	3	3	1	868	96	6.52	0	3					nonspecific
FALSE	High	Master Protein	P62310	U6 snRNA-associated Sm-like protein LSm3 OS=Homo sapiens OX=9606 GN=LSM3 PE=1 SV=2	0.001	4.37	20	2	2	2	1	102	11.8	4.7	2.11	2					nonspecific	LSM3
FALSE	High	Master Protein	Q9NPF5	DNA methyltransferase 1-associated protein 1 OS=Homo sapiens OX=9606 GN=DMAP1 PE=1 SV=1	0.001	4.364	5	2	2	2	1	467	53	9.5	0	2					specific	DMAP1
FALSE	High	Master Protein	P20290	Transcription factor BTF3 OS=Homo sapiens OX=9606 GN=BTF3 PE=1 SV=1	0.001	4.337	23	2	2	2	1	206	22.2	9.38	0	2					specific	BTF3
FALSE	High	Master Protein	Q86UP3	Zinc finger homeobox protein 4 OS=Homo sapiens OX=9606 GN=ZFHX4 PE=1 SV=1	0.001	4.326	1	2	2	2	1	3567	393.5	6.37	0	2					specific	ZFHX4
FALSE	High	Master Protein	O00743	Serine/threonine-protein phosphatase 6 catalytic subunit OS=Homo sapiens OX=9606 GN=PPP6C PE=1 SV=1	0.001	4.325	5	2	2	2	1	305	35.1	5.69	0	2					specific	PPP6C
FALSE	High	Master Protein	Q9BTE3	Mini-chromosome maintenance complex-binding protein OS=Homo sapiens OX=9606 GN=MCMBP PE=1 SV=2	0.001	4.324	5	2	2	2	1	642	72.9	5.87	0	2					specific	MCMBP
FALSE	High	Master Protein	O95758	Polypyrimidine tract-binding protein 3 OS=Homo sapiens OX=9606 GN=PTBP3 PE=1 SV=2	0.001	4.321	5	2	2	1	1	552	59.7	9.04	1.77	2					specific
FALSE	High	Master Protein	Q99460	26S proteasome non-ATPase regulatory subunit 1 OS=Homo sapiens OX=9606 GN=PSMD1 PE=1 SV=2	0.001	4.319	3	2	2	2	1	953	105.8	5.39	0	2					specific	PSMD1
FALSE	High	Master Protein	Q68CQ4	Digestive organ expansion factor homolog OS=Homo sapiens OX=9606 GN=DIEXF PE=1 SV=2	0.001	4.296	3	3	3	3	1	756	87	5.88	0	3					specific	DIEXF
FALSE	High	Master Protein	Q9NRG0	Chromatin accessibility complex protein 1 OS=Homo sapiens OX=9606 GN=CHRAC1 PE=1 SV=1	0.001	4.295	20	2	2	2	1	131	14.7	5.1	1.85	2					specific	CHRAC1
FALSE	High	Master Protein	P49761	Dual specificity protein kinase CLK3 OS=Homo sapiens OX=9606 GN=CLK3 PE=1 SV=3	0.001	4.293	5	2	2	2	1	638	73.5	9.92	0	2					specific	CLK3
FALSE	High	Master Protein	Q9NQ92	Coordinator of PRMT5 and differentiation stimulator OS=Homo sapiens OX=9606 GN=COPRS PE=1 SV=3	0.001	4.279	21	2	2	2	1	184	20.1	4.18	2.14	2					nonspecific
FALSE	High	Master Protein	Q9Y262	Eukaryotic translation initiation factor 3 subunit L OS=Homo sapiens OX=9606 GN=EIF3L PE=1 SV=1	0.001	4.276	5	2	2	2	1	564	66.7	6.34	0	2					nonspecific	EIF3L
FALSE	High	Master Protein	Q6IAN0	Dehydrogenase/reductase SDR family member 7B OS=Homo sapiens OX=9606 GN=DHRS7B PE=1 SV=2	0.001	4.269	6	2	2	2	1	325	35.1	9.55	0	2					specific	DHRS7B
FALSE	High	Master Protein	P50151	Guanine nucleotide-binding protein G(I)/G(S)/G(O) subunit gamma-10 OS=Homo sapiens OX=9606 GN=GNG10 PE=1 SV=1	0.001	4.269	26	2	2	2	1	68	7.2	7.85	3.93	2					specific	GNG10
FALSE	High	Master Protein	P08243	Asparagine synthetase [glutamine-hydrolyzing] OS=Homo sapiens OX=9606 GN=ASNS PE=1 SV=4	0.001	4.265	4	2	2	2	1	561	64.3	6.86	0	2					specific	ASNS
FALSE	High	Master Protein	Q9Y2A7	Nck-associated protein 1 OS=Homo sapiens OX=9606 GN=NCKAP1 PE=1 SV=1	0.002	4.257	2	2	2	2	1	1128	128.7	6.62	0	2					specific	NCKAP1
FALSE	High	Master Protein	P49321	Nuclear autoantigenic sperm protein OS=Homo sapiens OX=9606 GN=NASP PE=1 SV=2	0.002	4.255	6	2	2	2	1	788	85.2	4.3	0	2					specific	NASP
FALSE	High	Master Protein	P54577	Tyrosine--tRNA ligase, cytoplasmic OS=Homo sapiens OX=9606 GN=YARS1 PE=1 SV=4	0.002	4.254	5	2	2	2	1	528	59.1	7.05	1.86	2					specific	YARS1
FALSE	High	Master Protein	Q8WVX9	Fatty acyl-CoA reductase 1 OS=Homo sapiens OX=9606 GN=FAR1 PE=1 SV=1	0.002	4.237	5	2	2	2	1	515	59.3	9.17	0	2					specific	FAR1
FALSE	High	Master Protein	Q9NVP2	Histone chaperone ASF1B OS=Homo sapiens OX=9606 GN=ASF1B PE=1 SV=1	0.002	4.232	24	2	2	2	1	202	22.4	4.56	0	2					specific	ASF1B
FALSE	High	Master Protein	P09669	Cytochrome c oxidase subunit 6C OS=Homo sapiens OX=9606 GN=COX6C PE=1 SV=2	0.002	4.226	17	2	2	2	1	75	8.8	10.39	0	2					specific	COX6C
FALSE	High	Master Protein	Q96BD8	Spindle and kinetochore-associated protein 1 OS=Homo sapiens OX=9606 GN=SKA1 PE=1 SV=1	0.002	4.223	8	2	2	2	1	255	29.5	7.12	3.41	2					specific	SKA1
FALSE	High	Master Protein	P06746	DNA polymerase beta OS=Homo sapiens OX=9606 GN=POLB PE=1 SV=3	0.002	4.219	16	2	2	2	1	335	38.2	8.95	0	2					specific	POLB
FALSE	High	Master Protein	E9PAV3	Nascent polypeptide-associated complex subunit alpha, muscle-specific form OS=Homo sapiens OX=9606 GN=NACA PE=1 SV=1	0.002	4.215	1	1	1	1	1	2078	205.3	9.58	2.34	1					specific	NACA
FALSE	High	Master Protein	O00459	Phosphatidylinositol 3-kinase regulatory subunit beta OS=Homo sapiens OX=9606 GN=PIK3R2 PE=1 SV=2	0.002	4.215	3	2	2	1	1	728	81.5	6.43	0	2					specific	PIK3R2
FALSE	High	Master Protein	Q9H936	Mitochondrial glutamate carrier 1 OS=Homo sapiens OX=9606 GN=SLC25A22 PE=1 SV=1	0.002	4.208	5	1	1	1	1	323	34.4	9.29	2	1					specific	SLC25A22
FALSE	High	Master Protein	Q03252	Lamin-B2 OS=Homo sapiens OX=9606 GN=LMNB2 PE=1 SV=4	0.002	4.198	3	2	2	1	1	620	69.9	5.59	0	2					specific	LMNB2
FALSE	High	Master Protein	P55854	Small ubiquitin-related modifier 3 OS=Homo sapiens OX=9606 GN=SUMO3 PE=1 SV=2	0.002	4.193	12	1	1	1	1	103	11.6	5.49	2.09	1					specific	SUMO3
FALSE	High	Master Protein	P15121	Aldo-keto reductase family 1 member B1 OS=Homo sapiens OX=9606 GN=AKR1B1 PE=1 SV=3	0.002	4.178	17	2	2	2	1	316	35.8	6.98	0	2					nonspecific
FALSE	High	Master Protein	Q9ULR0	Pre-mRNA-splicing factor ISY1 homolog OS=Homo sapiens OX=9606 GN=ISY1 PE=1 SV=3	0.002	4.158	5	1	1	1	1	285	33	5.17	2.65	1					nonspecific	ISY1
FALSE	High	Master Protein	O76094	Signal recognition particle subunit SRP72 OS=Homo sapiens OX=9606 GN=SRP72 PE=1 SV=3	0.002	4.157	5	2	2	2	1	671	74.6	9.26	0	2					specific	SRP72
FALSE	High	Master Protein	Q9H6R0	ATP-dependent RNA helicase DHX33 OS=Homo sapiens OX=9606 GN=DHX33 PE=1 SV=2	0.002	4.145	5	3	3	3	1	707	78.8	8.91	0	3					specific	DHX33
FALSE	High	Master Protein	P26583	High mobility group protein B2 OS=Homo sapiens OX=9606 GN=HMGB2 PE=1 SV=2	0.002	4.124	12	2	3	1	1	209	24	7.81	1.75	2					specific	HMGB2
FALSE	High	Master Protein	P19387	DNA-directed RNA polymerase II subunit RPB3 OS=Homo sapiens OX=9606 GN=POLR2C PE=1 SV=2	0.002	4.12	7	1	1	1	1	275	31.4	4.92	2.68	1					specific	POLR2C
FALSE	High	Master Protein	P05386	60S acidic ribosomal protein P1 OS=Homo sapiens OX=9606 GN=RPLP1 PE=1 SV=1	0.002	4.098	14	1	1	1	1	114	11.5	4.32	3.77	1					specific	RPLP1
FALSE	High	Master Protein	Q969E8	Pre-rRNA-processing protein TSR2 homolog OS=Homo sapiens OX=9606 GN=TSR2 PE=1 SV=1	0.002	4.097	11	2	2	2	1	191	20.9	4.39	0	2					specific	TSR2
FALSE	High	Master Protein	P18077	60S ribosomal protein L35a OS=Homo sapiens OX=9606 GN=RPL35A PE=1 SV=2	0.002	4.09	9	2	2	2	1	110	12.5	11.06	2.26	2					nonspecific
FALSE	High	Master Protein	Q96MU7	YTH domain-containing protein 1 OS=Homo sapiens OX=9606 GN=YTHDC1 PE=1 SV=3	0.002	4.09	2	2	2	2	1	727	84.6	6.23	1.94	2					nonspecific	YTHDC1
FALSE	High	Master Protein	Q9NS69	Mitochondrial import receptor subunit TOM22 homolog OS=Homo sapiens OX=9606 GN=TOMM22 PE=1 SV=3	0.002	4.08	8	1	2	1	1	142	15.5	4.34	3.7	1					specific	TOMM22
FALSE	High	Master Protein	Q96HN2	Adenosylhomocysteinase 3 OS=Homo sapiens OX=9606 GN=AHCYL2 PE=1 SV=1	0.002	4.074	2	1	1	1	1	611	66.7	7.36	2.14	1					specific	AHCYL2
FALSE	High	Master Protein	Q9NYP9	Protein Mis18-alpha OS=Homo sapiens OX=9606 GN=MIS18A PE=1 SV=1	0.002	4.073	19	2	2	2	1	233	25.8	5.2	0	2					specific	MIS18A
FALSE	High	Master Protein	Q9NR28	Diablo homolog, mitochondrial OS=Homo sapiens OX=9606 GN=DIABLO PE=1 SV=1	0.002	4.069	4	1	1	1	1	239	27.1	5.9	2.68	1					specific	DIABLO
FALSE	High	Master Protein	Q8IWC1	MAP7 domain-containing protein 3 OS=Homo sapiens OX=9606 GN=MAP7D3 PE=1 SV=2	0.002	4.055	3	2	2	2	1	876	98.4	9.32	0	2					specific	MAP7D3
FALSE	High	Master Protein	Q9NY35	Claudin domain-containing protein 1 OS=Homo sapiens OX=9606 GN=CLDND1 PE=1 SV=1	0.002	4.049	9	1	1	1	1	253	28.6	5.82	0	1					specific	CLDND1
FALSE	High	Master Protein	P06730	Eukaryotic translation initiation factor 4E OS=Homo sapiens OX=9606 GN=EIF4E PE=1 SV=2	0.002	4.048	10	2	2	2	1	217	25.1	6.15	1.62	2					specific	EIF4E
FALSE	High	Master Protein	Q86WX3	Active regulator of SIRT1 OS=Homo sapiens OX=9606 GN=RPS19BP1 PE=1 SV=1	0.002	4.043	10	1	1	1	1	136	15.4	10.74	2.94	1					nonspecific
FALSE	High	Master Protein	Q02790	Peptidyl-prolyl cis-trans isomerase FKBP4 OS=Homo sapiens OX=9606 GN=FKBP4 PE=1 SV=3	0.002	4.026	6	2	2	2	1	459	51.8	5.43	0	2					nonspecific	FKBP4
FALSE	High	Master Protein	P31949	Protein S100-A11 OS=Homo sapiens OX=9606 GN=S100A11 PE=1 SV=2	0.002	4.011	15	1	1	1	1	105	11.7	7.12	2.03	1					specific	S100A11
FALSE	High	Master Protein	Q9BZX2	Uridine-cytidine kinase 2 OS=Homo sapiens OX=9606 GN=UCK2 PE=1 SV=1	0.002	4.01	8	2	2	2	1	261	29.3	6.7	0	2					nonspecific
FALSE	High	Master Protein	P23381	Tryptophan--tRNA ligase, cytoplasmic OS=Homo sapiens OX=9606 GN=WARS1 PE=1 SV=2	0.002	4.01	5	2	2	2	1	471	53.1	6.23	0	2					nonspecific	WARS1
FALSE	High	Master Protein	Q9UGI8	Testin OS=Homo sapiens OX=9606 GN=TES PE=1 SV=1	0.002	4.004	6	2	2	2	1	421	48	7.68	0	2					specific
FALSE	High	Master Protein	Q8WXF1	Paraspeckle component 1 OS=Homo sapiens OX=9606 GN=PSPC1 PE=1 SV=1	0.002	3.999	6	2	2	2	1	523	58.7	6.67	0	2					specific	PSPC1
FALSE	High	Master Protein	Q9Y4B6	DDB1- and CUL4-associated factor 1 OS=Homo sapiens OX=9606 GN=DCAF1 PE=1 SV=3	0.002	3.999	3	3	3	3	1	1507	168.9	5.06	0	3					nonspecific
FALSE	High	Master Protein	O00217	NADH dehydrogenase [ubiquinone] iron-sulfur protein 8, mitochondrial OS=Homo sapiens OX=9606 GN=NDUFS8 PE=1 SV=1	0.002	3.989	10	2	2	2	1	210	23.7	6.34	0	2					nonspecific	NDUFS8
FALSE	High	Master Protein	Q02040	A-kinase anchor protein 17A OS=Homo sapiens OX=9606 GN=AKAP17A PE=1 SV=2	0.002	3.967	4	2	2	2	1	695	80.7	9.73	0	2					specific	AKAP17A
FALSE	High	Master Protein	O00203	AP-3 complex subunit beta-1 OS=Homo sapiens OX=9606 GN=AP3B1 PE=1 SV=3	0.002	3.938	2	2	2	2	1	1094	121.2	6.04	0	2					specific	AP3B1
FALSE	High	Master Protein	Q9Y3A4	Ribosomal RNA-processing protein 7 homolog A OS=Homo sapiens OX=9606 GN=RRP7A PE=1 SV=2	0.002	3.933	6	2	2	2	1	280	32.3	9.58	0	2					specific	RRP7A
FALSE	High	Master Protein	Q8N5C8	TGF-beta-activated kinase 1 and MAP3K7-binding protein 3 OS=Homo sapiens OX=9606 GN=TAB3 PE=1 SV=3	0.002	3.918	3	2	2	2	1	712	78.6	8.54	0	2					specific	TAB3
FALSE	High	Master Protein	Q96H35	Probable RNA-binding protein 18 OS=Homo sapiens OX=9606 GN=RBM18 PE=2 SV=1	0.002	3.912	9	2	2	2	1	190	21.6	9.44	1.74	2					specific	RBM18
FALSE	High	Master Protein	Q9UNL2	Translocon-associated protein subunit gamma OS=Homo sapiens OX=9606 GN=SSR3 PE=1 SV=1	0.002	3.897	8	1	1	1	1	185	21.1	9.61	2.61	1					specific	SSR3
FALSE	High	Master Protein	P10155	60 kDa SS-A/Ro ribonucleoprotein OS=Homo sapiens OX=9606 GN=RO60 PE=1 SV=2	0.002	3.895	5	2	2	2	1	538	60.6	8.03	0	2					specific	RO60
FALSE	High	Master Protein	Q1ED39	Lysine-rich nucleolar protein 1 OS=Homo sapiens OX=9606 GN=KNOP1 PE=1 SV=1	0.002	3.895	7	3	3	3	1	458	51.6	9.86	0	3					specific	KNOP1
FALSE	High	Master Protein	Q9BT78	COP9 signalosome complex subunit 4 OS=Homo sapiens OX=9606 GN=COPS4 PE=1 SV=1	0.002	3.894	7	2	2	2	1	406	46.2	5.83	0	2					specific	COPS4
FALSE	High	Master Protein	Q9NRP0	Oligosaccharyltransferase complex subunit OSTC OS=Homo sapiens OX=9606 GN=OSTC PE=1 SV=1	0.002	3.883	8	1	1	1	1	149	16.8	9.13	2.05	1					specific	OSTC
FALSE	High	Master Protein	P78406	mRNA export factor OS=Homo sapiens OX=9606 GN=RAE1 PE=1 SV=1	0.002	3.88	8	2	2	2	1	368	40.9	7.83	0	2					specific	RAE1
FALSE	High	Master Protein	Q9Y333	U6 snRNA-associated Sm-like protein LSm2 OS=Homo sapiens OX=9606 GN=LSM2 PE=1 SV=1	0.002	3.869	20	1	1	1	1	95	10.8	6.52	2.3	1					specific	LSM2
FALSE	High	Master Protein	P22061	Protein-L-isoaspartate(D-aspartate) O-methyltransferase OS=Homo sapiens OX=9606 GN=PCMT1 PE=1 SV=4	0.002	3.863	7	1	1	1	1	227	24.6	7.21	2.42	1					specific	PCMT1
FALSE	High	Master Protein	Q13098	COP9 signalosome complex subunit 1 OS=Homo sapiens OX=9606 GN=GPS1 PE=1 SV=4	0.002	3.862	6	1	1	1	1	491	55.5	6.74	0	1					specific	GPS1
FALSE	High	Master Protein	Q7KZI7	Serine/threonine-protein kinase MARK2 OS=Homo sapiens OX=9606 GN=MARK2 PE=1 SV=2	0.002	3.843	2	2	2	1	1	788	87.9	9.72	0	2					specific	MARK2
FALSE	High	Master Protein	Q9NWU5	39S ribosomal protein L22, mitochondrial OS=Homo sapiens OX=9606 GN=MRPL22 PE=1 SV=1	0.002	3.84	9	2	2	2	1	206	23.6	9.94	0	2					specific	MRPL22
FALSE	High	Master Protein	P05089	Arginase-1 OS=Homo sapiens OX=9606 GN=ARG1 PE=1 SV=2	0.002	3.818	7	1	1	1	1	322	34.7	7.21	2.42	1					specific	ARG1
FALSE	High	Master Protein	P35659	Protein DEK OS=Homo sapiens OX=9606 GN=DEK PE=1 SV=1	0.002	3.812	5	2	2	2	1	375	42.6	8.56	0	2					specific	DEK
FALSE	High	Master Protein	P60604	Ubiquitin-conjugating enzyme E2 G2 OS=Homo sapiens OX=9606 GN=UBE2G2 PE=1 SV=1	0.002	3.788	22	2	2	2	1	165	18.6	4.7	0	2					specific	UBE2G2
FALSE	High	Master Protein	P78524	DENN domain-containing protein 2B OS=Homo sapiens OX=9606 GN=DENND2B PE=1 SV=3	0.002	3.787	2	2	2	2	1	1137	126.4	9.25	0	2					specific	DENND2B
FALSE	High	Master Protein	Q9P013	Spliceosome-associated protein CWC15 homolog OS=Homo sapiens OX=9606 GN=CWC15 PE=1 SV=2	0.002	3.784	14	2	2	2	1	229	26.6	5.71	0	2					specific	CWC15
FALSE	High	Master Protein	P09496	Clathrin light chain A OS=Homo sapiens OX=9606 GN=CLTA PE=1 SV=1	0.002	3.783	6	2	2	2	1	248	27.1	4.51	1.71	2					specific	CLTA
FALSE	High	Master Protein	P51610	Host cell factor 1 OS=Homo sapiens OX=9606 GN=HCFC1 PE=1 SV=2	0.002	3.775	1	1	1	1	1	2035	208.6	7.46	1.86	1					specific	HCFC1
FALSE	High	Master Protein	Q9UKK9	ADP-sugar pyrophosphatase OS=Homo sapiens OX=9606 GN=NUDT5 PE=1 SV=1	0.002	3.734	11	2	2	2	1	219	24.3	4.94	0	2					specific	NUDT5
FALSE	High	Master Protein	O00151	PDZ and LIM domain protein 1 OS=Homo sapiens OX=9606 GN=PDLIM1 PE=1 SV=4	0.002	3.71	6	1	1	1	1	329	36	7.02	2.33	1					specific	PDLIM1
FALSE	High	Master Protein	Q9P270	SLAIN motif-containing protein 2 OS=Homo sapiens OX=9606 GN=SLAIN2 PE=1 SV=2	0.002	3.699	3	1	1	1	1	581	62.5	9.45	2.01	1					specific	SLAIN2
FALSE	High	Master Protein	Q9NXF1	Testis-expressed protein 10 OS=Homo sapiens OX=9606 GN=TEX10 PE=1 SV=2	0.002	3.691	3	2	2	2	1	929	105.6	9.36	0	2					specific	TEX10
FALSE	High	Master Protein	P49755	Transmembrane emp24 domain-containing protein 10 OS=Homo sapiens OX=9606 GN=TMED10 PE=1 SV=2	0.002	3.687	5	1	1	1	1	219	25	7.44	1.87	1					specific	TMED10
FALSE	High	Master Protein	P28066	Proteasome subunit alpha type-5 OS=Homo sapiens OX=9606 GN=PSMA5 PE=1 SV=3	0.002	3.683	5	1	1	1	1	241	26.4	4.79	1.91	1					specific	PSMA5
FALSE	High	Master Protein	O95071	E3 ubiquitin-protein ligase UBR5 OS=Homo sapiens OX=9606 GN=UBR5 PE=1 SV=2	0.002	3.681	1	2	2	2	1	2799	309.2	5.85	0	2					specific	UBR5
FALSE	High	Master Protein	P13693	Translationally-controlled tumor protein OS=Homo sapiens OX=9606 GN=TPT1 PE=1 SV=1	0.002	3.669	8	1	1	1	1	172	19.6	4.93	2.12	1					nonspecific
FALSE	High	Master Protein	Q8IXB1	DnaJ homolog subfamily C member 10 OS=Homo sapiens OX=9606 GN=DNAJC10 PE=1 SV=2	0.002	3.663	3	2	2	2	1	793	91	7.18	0	2					nonspecific
FALSE	High	Master Protein	Q15369	Elongin-C OS=Homo sapiens OX=9606 GN=ELOC PE=1 SV=1	0.002	3.658	23	2	2	2	1	112	12.5	4.78	0	2					nonspecific
FALSE	High	Master Protein	Q9Y5A9	YTH domain-containing family protein 2 OS=Homo sapiens OX=9606 GN=YTHDF2 PE=1 SV=2	0.002	3.657	2	1	1	1	1	579	62.3	8.79	0	1					nonspecific
FALSE	High	Master Protein	P43686	26S proteasome regulatory subunit 6B OS=Homo sapiens OX=9606 GN=PSMC4 PE=1 SV=2	0.002	3.655	6	2	2	2	1	418	47.3	5.21	0	2					nonspecific	PSMC4
FALSE	High	Master Protein	Q00341	Vigilin OS=Homo sapiens OX=9606 GN=HDLBP PE=1 SV=2	0.002	3.655	1	1	1	1	1	1268	141.4	6.87	1.93	1					specific	HDLBP
FALSE	High	Master Protein	Q8TCC3	39S ribosomal protein L30, mitochondrial OS=Homo sapiens OX=9606 GN=MRPL30 PE=1 SV=1	0.002	3.653	11	1	1	1	1	161	18.5	9.99	0	1					specific	MRPL30
FALSE	High	Master Protein	P67870	Casein kinase II subunit beta OS=Homo sapiens OX=9606 GN=CSNK2B PE=1 SV=1	0.002	3.651	9	2	2	2	1	215	24.9	5.55	0	2					specific	CSNK2B
FALSE	High	Master Protein	O00231	26S proteasome non-ATPase regulatory subunit 11 OS=Homo sapiens OX=9606 GN=PSMD11 PE=1 SV=3	0.002	3.65	6	2	2	2	1	422	47.4	6.48	0	2					specific	PSMD11
FALSE	High	Master Protein	O75694	Nuclear pore complex protein Nup155 OS=Homo sapiens OX=9606 GN=NUP155 PE=1 SV=1	0.002	3.633	2	3	3	3	1	1391	155.1	6.16	0	3					specific	NUP155
FALSE	High	Master Protein	P00367	Glutamate dehydrogenase 1, mitochondrial OS=Homo sapiens OX=9606 GN=GLUD1 PE=1 SV=2	0.002	3.621	4	2	2	2	1	558	61.4	7.8	0	2					specific	GLUD1
FALSE	High	Master Protein	Q9BXW7	Haloacid dehalogenase-like hydrolase domain-containing 5 OS=Homo sapiens OX=9606 GN=HDHD5 PE=1 SV=1	0.002	3.62	9	2	2	2	1	423	46.3	8.13	0	2					specific	HDHD5
FALSE	High	Master Protein	Q9Y3X0	Coiled-coil domain-containing protein 9 OS=Homo sapiens OX=9606 GN=CCDC9 PE=1 SV=1	0.002	3.607	4	2	2	2	1	531	59.7	5.4	1.76	2					nonspecific
FALSE	High	Master Protein	Q8N954	G patch domain-containing protein 11 OS=Homo sapiens OX=9606 GN=GPATCH11 PE=1 SV=4	0.002	3.6	6	2	2	2	1	285	33.3	5.86	1.75	2					nonspecific	GPATCH11
FALSE	High	Master Protein	Q9GZR2	RNA exonuclease 4 OS=Homo sapiens OX=9606 GN=REXO4 PE=1 SV=2	0.002	3.571	4	2	2	2	1	422	46.6	9.77	0	2					specific	REXO4
FALSE	High	Master Protein	Q14318	Peptidyl-prolyl cis-trans isomerase FKBP8 OS=Homo sapiens OX=9606 GN=FKBP8 PE=1 SV=2	0.002	3.552	4	1	1	1	1	412	44.5	4.84	2.21	1					specific	FKBP8
FALSE	High	Master Protein	P78332	RNA-binding protein 6 OS=Homo sapiens OX=9606 GN=RBM6 PE=1 SV=5	0.002	3.551	1	2	2	1	1	1123	128.6	6.32	2.32	2					specific	RBM6
FALSE	High	Master Protein	P62495	Eukaryotic peptide chain release factor subunit 1 OS=Homo sapiens OX=9606 GN=ETF1 PE=1 SV=3	0.002	3.541	3	1	1	1	1	437	49	5.71	0	1					specific	ETF1
FALSE	High	Master Protein	P49406	39S ribosomal protein L19, mitochondrial OS=Homo sapiens OX=9606 GN=MRPL19 PE=1 SV=2	0.002	3.539	7	2	2	2	1	292	33.5	9.5	0	2					specific	MRPL19
FALSE	High	Master Protein	Q15843	NEDD8 OS=Homo sapiens OX=9606 GN=NEDD8 PE=1 SV=1	0.002	3.534	17	1	1	1	1	81	9.1	8.43	2.34	1					specific	NEDD8
FALSE	High	Master Protein	Q9NX24	H/ACA ribonucleoprotein complex subunit 2 OS=Homo sapiens OX=9606 GN=NHP2 PE=1 SV=1	0.002	3.532	19	2	2	2	1	153	17.2	8.22	0	2					specific	NHP2
FALSE	High	Master Protein	O95168	NADH dehydrogenase [ubiquinone] 1 beta subcomplex subunit 4 OS=Homo sapiens OX=9606 GN=NDUFB4 PE=1 SV=3	0.002	3.532	18	2	2	2	1	129	15.2	9.85	0	2					specific	NDUFB4
FALSE	High	Master Protein	O75530	Polycomb protein EED OS=Homo sapiens OX=9606 GN=EED PE=1 SV=2	0.002	3.531	4	2	2	2	1	441	50.2	7.03	0	2					specific	EED
FALSE	High	Master Protein	Q15404	Ras suppressor protein 1 OS=Homo sapiens OX=9606 GN=RSU1 PE=1 SV=3	0.002	3.525	9	1	1	1	1	277	31.5	8.65	0	1					specific	RSU1
FALSE	High	Master Protein	Q9BRJ2	39S ribosomal protein L45, mitochondrial OS=Homo sapiens OX=9606 GN=MRPL45 PE=1 SV=2	0.002	3.525	14	2	2	2	1	306	35.3	9.03	0	2					specific	MRPL45
FALSE	High	Master Protein	Q9H3G5	Probable serine carboxypeptidase CPVL OS=Homo sapiens OX=9606 GN=CPVL PE=1 SV=2	0.002	3.525	4	2	2	2	1	476	54.1	5.62	0	2					specific	CPVL
FALSE	High	Master Protein	Q9NSD9	Phenylalanine--tRNA ligase beta subunit OS=Homo sapiens OX=9606 GN=FARSB PE=1 SV=3	0.002	3.524	4	2	2	2	1	589	66.1	6.84	0	2					specific	FARSB
FALSE	High	Master Protein	Q15005	Signal peptidase complex subunit 2 OS=Homo sapiens OX=9606 GN=SPCS2 PE=1 SV=3	0.002	3.524	12	2	2	2	1	226	25	8.47	0	2					specific	SPCS2
FALSE	High	Master Protein	P19022	Cadherin-2 OS=Homo sapiens OX=9606 GN=CDH2 PE=1 SV=4	0.002	3.516	3	1	1	1	1	906	99.7	4.81	0	1					specific	CDH2
FALSE	High	Master Protein	Q7Z417	Nuclear fragile X mental retardation-interacting protein 2 OS=Homo sapiens OX=9606 GN=NUFIP2 PE=1 SV=1	0.002	3.512	2	1	1	1	1	695	76.1	8.7	0	1					specific	NUFIP2
FALSE	High	Master Protein	P30260	Cell division cycle protein 27 homolog OS=Homo sapiens OX=9606 GN=CDC27 PE=1 SV=2	0.002	3.509	4	1	1	1	1	824	91.8	7.02	0	1					specific	CDC27
FALSE	High	Master Protein	P35249	Replication factor C subunit 4 OS=Homo sapiens OX=9606 GN=RFC4 PE=1 SV=2	0.002	3.508	5	2	2	2	1	363	39.7	8.02	0	2					nonspecific
FALSE	High	Master Protein	Q8IZ69	tRNA (uracil-5-)-methyltransferase homolog A OS=Homo sapiens OX=9606 GN=TRMT2A PE=1 SV=2	0.002	3.507	6	2	2	2	1	625	68.7	7.94	0	2					nonspecific	TRMT2A
FALSE	High	Master Protein	Q7KZ85	Transcription elongation factor SPT6 OS=Homo sapiens OX=9606 GN=SUPT6H PE=1 SV=2	0.002	3.49	1	2	2	2	1	1726	198.9	4.91	0	2					nonspecific
FALSE	High	Master Protein	Q9UBX3	Mitochondrial dicarboxylate carrier OS=Homo sapiens OX=9606 GN=SLC25A10 PE=1 SV=2	0.002	3.49	9	2	2	2	1	287	31.3	9.54	0	2					nonspecific	SLC25A10
FALSE	High	Master Protein	Q14573	Inositol 1,4,5-trisphosphate receptor type 3 OS=Homo sapiens OX=9606 GN=ITPR3 PE=1 SV=2	0.002	3.481	1	2	2	2	1	2671	303.9	6.48	0	2					specific	ITPR3
FALSE	High	Master Protein	O60220	Mitochondrial import inner membrane translocase subunit Tim8 A OS=Homo sapiens OX=9606 GN=TIMM8A PE=1 SV=1	0.002	3.48	11	1	1	1	1	97	11	5.16	1.9	1					specific	TIMM8A
FALSE	High	Master Protein	Q6UVY6	DBH-like monooxygenase protein 1 OS=Homo sapiens OX=9606 GN=MOXD1 PE=1 SV=1	0.002	3.474	4	2	2	2	1	613	69.6	6.43	0	2					specific	MOXD1
FALSE	High	Master Protein	Q99590	Protein SCAF11 OS=Homo sapiens OX=9606 GN=SCAF11 PE=1 SV=2	0.002	3.474	2	2	2	2	1	1463	164.6	8.41	0	2					specific	SCAF11
FALSE	High	Master Protein	P56134	ATP synthase subunit f, mitochondrial OS=Homo sapiens OX=9606 GN=ATP5MF PE=1 SV=3	0.002	3.465	12	1	1	1	1	94	10.9	9.67	2.37	1					specific	ATP5MF
FALSE	High	Master Protein	P62891	60S ribosomal protein L39 OS=Homo sapiens OX=9606 GN=RPL39 PE=1 SV=2	0.002	3.461	20	1	1	1	1	51	6.4	12.56	2.61	1					specific	RPL39
FALSE	High	Master Protein	Q9P0J0	NADH dehydrogenase [ubiquinone] 1 alpha subcomplex subunit 13 OS=Homo sapiens OX=9606 GN=NDUFA13 PE=1 SV=3	0.002	3.461	9	1	1	1	1	144	16.7	8.43	2	1					specific	NDUFA13
FALSE	High	Master Protein	Q9BXS5	AP-1 complex subunit mu-1 OS=Homo sapiens OX=9606 GN=AP1M1 PE=1 SV=3	0.002	3.458	6	2	2	2	1	423	48.6	7.3	0	2					nonspecific
FALSE	High	Master Protein	O14776	Transcription elongation regulator 1 OS=Homo sapiens OX=9606 GN=TCERG1 PE=1 SV=2	0.003	3.435	1	1	1	1	1	1098	123.8	8.65	2.32	1					nonspecific	TCERG1
FALSE	High	Master Protein	Q15003	Condensin complex subunit 2 OS=Homo sapiens OX=9606 GN=NCAPH PE=1 SV=3	0.003	3.431	2	1	1	1	1	741	82.5	5.06	0	1					specific	NCAPH
FALSE	High	Master Protein	P26358	DNA (cytosine-5)-methyltransferase 1 OS=Homo sapiens OX=9606 GN=DNMT1 PE=1 SV=2	0.003	3.429	1	2	2	2	1	1616	183.1	7.75	0	2					specific	DNMT1
FALSE	High	Master Protein	Q8TCJ2	Dolichyl-diphosphooligosaccharide--protein glycosyltransferase subunit STT3B OS=Homo sapiens OX=9606 GN=STT3B PE=1 SV=1	0.003	3.428	1	1	1	1	1	826	93.6	8.91	1.99	1					specific	STT3B
FALSE	High	Master Protein	O14602	Eukaryotic translation initiation factor 1A, Y-chromosomal OS=Homo sapiens OX=9606 GN=EIF1AY PE=1 SV=4	0.003	3.415	11	1	1	1	1	144	16.4	5.24	2.1	1					specific	EIF1AY
FALSE	High	Master Protein	Q9BVS4	Serine/threonine-protein kinase RIO2 OS=Homo sapiens OX=9606 GN=RIOK2 PE=1 SV=2	0.003	3.413	4	2	2	2	1	552	63.2	5.94	0	2					nonspecific
FALSE	High	Master Protein	Q9UL40	Zinc finger protein 346 OS=Homo sapiens OX=9606 GN=ZNF346 PE=1 SV=1	0.003	3.412	4	1	1	1	1	294	32.9	9.09	1.78	1					nonspecific	ZNF346
FALSE	High	Master Protein	Q14739	Delta(14)-sterol reductase LBR OS=Homo sapiens OX=9606 GN=LBR PE=1 SV=2	0.003	3.407	5	2	2	2	1	615	70.7	9.36	0	2					specific	LBR
FALSE	High	Master Protein	P62333	26S proteasome regulatory subunit 10B OS=Homo sapiens OX=9606 GN=PSMC6 PE=1 SV=1	0.003	3.404	8	2	2	2	1	389	44.1	7.49	1.94	2					specific	PSMC6
FALSE	High	Master Protein	O95801	Tetratricopeptide repeat protein 4 OS=Homo sapiens OX=9606 GN=TTC4 PE=1 SV=3	0.003	3.404	3	1	1	1	1	387	44.7	5.6	1.88	1					specific	TTC4
FALSE	High	Master Protein	Q96EL3	39S ribosomal protein L53, mitochondrial OS=Homo sapiens OX=9606 GN=MRPL53 PE=1 SV=1	0.003	3.4	16	1	2	1	1	112	12.1	8.76	4.42	1					specific	MRPL53
FALSE	High	Master Protein	Q9BYD1	39S ribosomal protein L13, mitochondrial OS=Homo sapiens OX=9606 GN=MRPL13 PE=1 SV=1	0.003	3.383	10	2	2	2	1	178	20.7	9.16	0	2					nonspecific
FALSE	High	Master Protein	O43447	Peptidyl-prolyl cis-trans isomerase H OS=Homo sapiens OX=9606 GN=PPIH PE=1 SV=1	0.003	3.383	19	2	2	2	1	177	19.2	8.07	0	2					nonspecific	PPIH
FALSE	High	Master Protein	O14617	AP-3 complex subunit delta-1 OS=Homo sapiens OX=9606 GN=AP3D1 PE=1 SV=1	0.003	3.379	1	1	1	1	1	1153	130.1	8.48	1.77	1					specific	AP3D1
FALSE	High	Master Protein	Q14011	Cold-inducible RNA-binding protein OS=Homo sapiens OX=9606 GN=CIRBP PE=1 SV=1	0.003	3.376	6	1	1	1	1	172	18.6	9.51	2.23	1					specific	CIRBP
FALSE	High	Master Protein	Q9UQB8	Brain-specific angiogenesis inhibitor 1-associated protein 2 OS=Homo sapiens OX=9606 GN=BAIAP2 PE=1 SV=1	0.003	3.375	5	1	1	1	1	552	60.8	8.9	2.53	1					specific	BAIAP2
FALSE	High	Master Protein	Q2NL82	Pre-rRNA-processing protein TSR1 homolog OS=Homo sapiens OX=9606 GN=TSR1 PE=1 SV=1	0.003	3.37	2	1	1	1	1	804	91.8	7.42	0	1					specific	TSR1
FALSE	High	Master Protein	Q13136	Liprin-alpha-1 OS=Homo sapiens OX=9606 GN=PPFIA1 PE=1 SV=1	0.003	3.367	2	2	2	2	1	1202	135.7	6.29	0	2					specific	PPFIA1
FALSE	High	Master Protein	P62304	Small nuclear ribonucleoprotein E OS=Homo sapiens OX=9606 GN=SNRPE PE=1 SV=1	0.003	3.362	13	1	1	1	1	92	10.8	9.44	1.98	1					specific	SNRPE
FALSE	High	Master Protein	P51149	Ras-related protein Rab-7a OS=Homo sapiens OX=9606 GN=RAB7A PE=1 SV=1	0.003	3.357	7	1	1	1	1	207	23.5	6.7	2.21	1					specific	RAB7A
FALSE	High	Master Protein	O75396	Vesicle-trafficking protein SEC22b OS=Homo sapiens OX=9606 GN=SEC22B PE=1 SV=4	0.003	3.348	6	1	1	1	1	215	24.6	6.92	0	1					specific	SEC22B
FALSE	High	Master Protein	Q9BPX5	Actin-related protein 2/3 complex subunit 5-like protein OS=Homo sapiens OX=9606 GN=ARPC5L PE=1 SV=1	0.003	3.339	8	1	1	1	1	153	16.9	6.6	2.25	1					specific	ARPC5L
FALSE	High	Master Protein	Q6IAA8	Ragulator complex protein LAMTOR1 OS=Homo sapiens OX=9606 GN=LAMTOR1 PE=1 SV=2	0.003	3.338	8	1	1	1	1	161	17.7	5.15	1.79	1					specific	LAMTOR1
FALSE	High	Master Protein	Q8IV63	Inactive serine/threonine-protein kinase VRK3 OS=Homo sapiens OX=9606 GN=VRK3 PE=1 SV=2	0.003	3.335	2	1	1	1	1	474	52.8	9.04	2.4	1					specific	VRK3
FALSE	High	Master Protein	O75147	Obscurin-like protein 1 OS=Homo sapiens OX=9606 GN=OBSL1 PE=1 SV=4	0.003	3.328	2	2	2	2	1	1896	206.8	5.63	0	2					nonspecific
FALSE	High	Master Protein	P52298	Nuclear cap-binding protein subunit 2 OS=Homo sapiens OX=9606 GN=NCBP2 PE=1 SV=1	0.003	3.327	8	1	1	1	1	156	18	8.21	0	1					nonspecific	NCBP2
FALSE	High	Master Protein	O75940	Survival of motor neuron-related-splicing factor 30 OS=Homo sapiens OX=9606 GN=SMNDC1 PE=1 SV=1	0.003	3.325	9	2	2	2	1	238	26.7	7.24	0	2					specific	SMNDC1
FALSE	High	Master Protein	Q9Y3C8	Ubiquitin-fold modifier-conjugating enzyme 1 OS=Homo sapiens OX=9606 GN=UFC1 PE=1 SV=3	0.003	3.324	8	1	1	1	1	167	19.4	7.4	0	1					specific	UFC1
FALSE	High	Master Protein	Q9HCN8	Stromal cell-derived factor 2-like protein 1 OS=Homo sapiens OX=9606 GN=SDF2L1 PE=1 SV=2	0.003	3.322	10	1	1	1	1	221	23.6	7.03	0	1					specific	SDF2L1
FALSE	High	Master Protein	Q14247	Src substrate cortactin OS=Homo sapiens OX=9606 GN=CTTN PE=1 SV=2	0.003	3.307	5	2	2	2	1	550	61.5	5.4	0	2					specific	CTTN
FALSE	High	Master Protein	O43823	A-kinase anchor protein 8 OS=Homo sapiens OX=9606 GN=AKAP8 PE=1 SV=1	0.003	3.304	2	1	1	1	1	692	76.1	5.15	1.85	1					specific	AKAP8
FALSE	High	Master Protein	Q9UIL1	Short coiled-coil protein OS=Homo sapiens OX=9606 GN=SCOC PE=1 SV=2	0.003	3.302	11	1	1	1	1	159	18	8.85	0	1					specific	SCOC
FALSE	High	Master Protein	P55786	Puromycin-sensitive aminopeptidase OS=Homo sapiens OX=9606 GN=NPEPPS PE=1 SV=2	0.003	3.286	4	2	2	2	1	919	103.2	5.72	0	2					specific	NPEPPS
FALSE	High	Master Protein	Q8TBK6	Zinc finger CCHC domain-containing protein 10 OS=Homo sapiens OX=9606 GN=ZCCHC10 PE=1 SV=1	0.003	3.278	7	1	1	1	1	192	21	8.53	2.08	1					specific	ZCCHC10
FALSE	High	Master Protein	O75695	Protein XRP2 OS=Homo sapiens OX=9606 GN=RP2 PE=1 SV=4	0.003	3.262	5	2	2	2	1	350	39.6	5.12	1.83	2					specific	RP2
FALSE	High	Master Protein	Q8TDG2	Actin-related protein T1 OS=Homo sapiens OX=9606 GN=ACTRT1 PE=2 SV=2	0.003	3.261	3	1	2	1	1	376	41.7	6.79	0	1					specific	ACTRT1
FALSE	High	Master Protein	P68036	Ubiquitin-conjugating enzyme E2 L3 OS=Homo sapiens OX=9606 GN=UBE2L3 PE=1 SV=1	0.003	3.261	21	2	2	2	1	154	17.9	8.51	0	2					specific	UBE2L3
FALSE	High	Master Protein	Q9Y3Z3	Deoxynucleoside triphosphate triphosphohydrolase SAMHD1 OS=Homo sapiens OX=9606 GN=SAMHD1 PE=1 SV=2	0.003	3.26	2	1	1	1	1	626	72.2	7.14	1.97	1					specific	SAMHD1
FALSE	High	Master Protein	O43852	Calumenin OS=Homo sapiens OX=9606 GN=CALU PE=1 SV=2	0.003	3.258	6	2	2	2	1	315	37.1	4.64	0	2					specific	CALU
FALSE	High	Master Protein	P61221	ATP-binding cassette sub-family E member 1 OS=Homo sapiens OX=9606 GN=ABCE1 PE=1 SV=1	0.003	3.251	5	2	2	2	1	599	67.3	8.34	0	2					specific	ABCE1
FALSE	High	Master Protein	O96000	NADH dehydrogenase [ubiquinone] 1 beta subcomplex subunit 10 OS=Homo sapiens OX=9606 GN=NDUFB10 PE=1 SV=3	0.003	3.248	8	1	1	1	1	172	20.8	8.48	0	1					specific	NDUFB10
FALSE	High	Master Protein	Q9BQ70	Transcription factor 25 OS=Homo sapiens OX=9606 GN=TCF25 PE=1 SV=1	0.003	3.237	3	2	2	2	1	676	76.6	6.35	0	2					specific	TCF25
FALSE	High	Master Protein	Q9H000	Probable E3 ubiquitin-protein ligase makorin-2 OS=Homo sapiens OX=9606 GN=MKRN2 PE=1 SV=2	0.004	3.205	4	2	2	2	1	416	46.9	7.61	0	2					specific	MKRN2
FALSE	High	Master Protein	Q9NYB0	Telomeric repeat-binding factor 2-interacting protein 1 OS=Homo sapiens OX=9606 GN=TERF2IP PE=1 SV=1	0.004	3.177	4	1	1	1	1	399	44.2	4.73	0	1					specific	TERF2IP
FALSE	High	Master Protein	Q6PD62	RNA polymerase-associated protein CTR9 homolog OS=Homo sapiens OX=9606 GN=CTR9 PE=1 SV=1	0.004	3.168	1	1	1	1	1	1173	133.4	6.77	0	1					specific	CTR9
FALSE	High	Master Protein	P00403	Cytochrome c oxidase subunit 2 OS=Homo sapiens OX=9606 GN=MT-CO2 PE=1 SV=1	0.004	3.116	9	1	1	1	1	227	25.5	4.82	0	1					specific	MT-CO2
FALSE	High	Master Protein	Q5T750	Skin-specific protein 32 OS=Homo sapiens OX=9606 GN=XP32 PE=1 SV=1	0.004	3.111	8	2	2	2	1	250	26.2	7.97	1.77	2					specific	XP32
FALSE	High	Master Protein	Q8TB52	F-box only protein 30 OS=Homo sapiens OX=9606 GN=FBXO30 PE=1 SV=3	0.004	3.093	2	1	1	1	1	745	82.3	5.4	0	1					specific	FBXO30
FALSE	High	Master Protein	Q0VGL1	Ragulator complex protein LAMTOR4 OS=Homo sapiens OX=9606 GN=LAMTOR4 PE=1 SV=1	0.004	3.091	18	1	1	1	1	99	10.7	6.54	0	1					specific	LAMTOR4
FALSE	High	Master Protein	Q96FW1	Ubiquitin thioesterase OTUB1 OS=Homo sapiens OX=9606 GN=OTUB1 PE=1 SV=2	0.004	3.087	7	1	1	1	1	271	31.3	4.94	0	1					specific	OTUB1
FALSE	High	Master Protein	O75663	TIP41-like protein OS=Homo sapiens OX=9606 GN=TIPRL PE=1 SV=2	0.004	3.069	13	2	2	2	1	272	31.4	5.91	0	2					specific	TIPRL
FALSE	High	Master Protein	Q5H9R7	Serine/threonine-protein phosphatase 6 regulatory subunit 3 OS=Homo sapiens OX=9606 GN=PPP6R3 PE=1 SV=2	0.004	3.067	3	1	1	1	1	873	97.6	4.6	0	1					specific	PPP6R3
FALSE	High	Master Protein	P35244	Replication protein A 14 kDa subunit OS=Homo sapiens OX=9606 GN=RPA3 PE=1 SV=1	0.004	3.066	16	1	2	1	1	121	13.6	5.08	0	1					specific	RPA3
FALSE	High	Master Protein	P10321	HLA class I histocompatibility antigen, C alpha chain OS=Homo sapiens OX=9606 GN=HLA-C PE=1 SV=3	0.004	3.064	4	1	1	1	1	366	40.6	6.04	0	1					specific	HLA-C
FALSE	High	Master Protein	Q9Y6V7	Probable ATP-dependent RNA helicase DDX49 OS=Homo sapiens OX=9606 GN=DDX49 PE=1 SV=1	0.004	3.061	2	1	1	1	1	483	54.2	9.06	1.99	1					specific	DDX49
FALSE	High	Master Protein	P30084	Enoyl-CoA hydratase, mitochondrial OS=Homo sapiens OX=9606 GN=ECHS1 PE=1 SV=4	0.004	3.053	4	1	1	1	1	290	31.4	8.07	0	1					specific	ECHS1
FALSE	High	Master Protein	O60934	Nibrin OS=Homo sapiens OX=9606 GN=NBN PE=1 SV=1	0.004	3.051	1	1	1	1	1	754	84.9	6.9	0	1					specific	NBN
FALSE	High	Master Protein	Q96F07	Cytoplasmic FMR1-interacting protein 2 OS=Homo sapiens OX=9606 GN=CYFIP2 PE=1 SV=2	0.004	3.049	1	1	1	1	1	1278	148.3	7.31	1.7	1					specific	CYFIP2
FALSE	High	Master Protein	Q8NEY8	Periphilin-1 OS=Homo sapiens OX=9606 GN=PPHLN1 PE=1 SV=2	0.004	3.046	5	1	1	1	1	458	52.7	9.11	0	1					specific	PPHLN1
FALSE	High	Master Protein	Q53G59	Kelch-like protein 12 OS=Homo sapiens OX=9606 GN=KLHL12 PE=1 SV=2	0.004	3.044	4	2	2	2	1	568	63.2	5.44	0	2					specific	KLHL12
FALSE	High	Master Protein	Q9H501	ESF1 homolog OS=Homo sapiens OX=9606 GN=ESF1 PE=1 SV=1	0.004	3.032	4	2	2	2	1	851	98.7	5.11	0	2					specific	ESF1
FALSE	High	Master Protein	O14893	Gem-associated protein 2 OS=Homo sapiens OX=9606 GN=GEMIN2 PE=1 SV=1	0.004	3.032	12	1	1	1	1	280	31.6	5.58	0	1					specific	GEMIN2
FALSE	High	Master Protein	Q96FV9	THO complex subunit 1 OS=Homo sapiens OX=9606 GN=THOC1 PE=1 SV=1	0.004	3.031	4	2	2	2	1	657	75.6	4.98	0	2					specific	THOC1
FALSE	High	Master Protein	Q71RC2	La-related protein 4 OS=Homo sapiens OX=9606 GN=LARP4 PE=1 SV=3	0.004	3.025	1	1	1	1	1	724	80.5	6.61	0	1					specific	LARP4
FALSE	High	Master Protein	Q8NDD1	Uncharacterized protein C1orf131 OS=Homo sapiens OX=9606 GN=C1orf131 PE=1 SV=4	0.004	3.024	6	2	2	2	1	293	32.6	9.88	0	2					specific	C1orf131
FALSE	High	Master Protein	Q9NRX2	39S ribosomal protein L17, mitochondrial OS=Homo sapiens OX=9606 GN=MRPL17 PE=1 SV=1	0.004	3.019	5	1	1	1	1	175	20	10.11	2.06	1					specific	MRPL17
FALSE	High	Master Protein	P36969	Phospholipid hydroperoxide glutathione peroxidase OS=Homo sapiens OX=9606 GN=GPX4 PE=1 SV=3	0.004	3.013	7	1	1	1	1	197	22.2	8.37	0	1					specific	GPX4
FALSE	High	Master Protein	Q8WXE9	Stonin-2 OS=Homo sapiens OX=9606 GN=STON2 PE=1 SV=1	0.004	3.007	1	1	1	1	1	905	101.1	5.39	2.09	1					specific	STON2
FALSE	High	Master Protein	P01859	Immunoglobulin heavy constant gamma 2 OS=Homo sapiens OX=9606 GN=IGHG2 PE=1 SV=2	0.004	3.003	3	1	1	1	1	326	35.9	7.59	1.82	1					specific	IGHG2
FALSE	High	Master Protein	Q8IXI2	Mitochondrial Rho GTPase 1 OS=Homo sapiens OX=9606 GN=RHOT1 PE=1 SV=2	0.004	3.001	4	2	2	1	1	618	70.7	6.27	0	2					specific	RHOT1
FALSE	High	Master Protein	O43776	Asparagine--tRNA ligase, cytoplasmic OS=Homo sapiens OX=9606 GN=NARS1 PE=1 SV=1	0.004	2.999	4	2	2	2	1	548	62.9	6.25	0	2					specific	NARS1
FALSE	High	Master Protein	P02042	Hemoglobin subunit delta OS=Homo sapiens OX=9606 GN=HBD PE=1 SV=2	0.004	2.995	7	1	1	1	1	147	16	8.05	2.38	1					specific	HBD
FALSE	High	Master Protein	P55060	Exportin-2 OS=Homo sapiens OX=9606 GN=CSE1L PE=1 SV=3	0.004	2.987	3	2	2	2	1	971	110.3	5.77	0	2					specific	CSE1L
FALSE	High	Master Protein	Q9UBS4	DnaJ homolog subfamily B member 11 OS=Homo sapiens OX=9606 GN=DNAJB11 PE=1 SV=1	0.004	2.986	3	1	1	1	1	358	40.5	6.18	0	1					specific	DNAJB11
FALSE	High	Master Protein	Q9NQP4	Prefoldin subunit 4 OS=Homo sapiens OX=9606 GN=PFDN4 PE=1 SV=1	0.004	2.982	9	1	1	1	1	134	15.3	4.53	0	1					specific	PFDN4
FALSE	High	Master Protein	P62993	Growth factor receptor-bound protein 2 OS=Homo sapiens OX=9606 GN=GRB2 PE=1 SV=1	0.004	2.971	6	1	1	1	1	217	25.2	6.32	0	1					specific	GRB2
FALSE	High	Master Protein	P07199	Major centromere autoantigen B OS=Homo sapiens OX=9606 GN=CENPB PE=1 SV=2	0.004	2.97	2	1	1	1	1	599	65.1	4.55	2	1					specific	CENPB
FALSE	High	Master Protein	P46100	Transcriptional regulator ATRX OS=Homo sapiens OX=9606 GN=ATRX PE=1 SV=5	0.004	2.97	1	1	1	1	1	2492	282.4	6.58	0	1					specific
FALSE	High	Master Protein	Q9Y2R5	28S ribosomal protein S17, mitochondrial OS=Homo sapiens OX=9606 GN=MRPS17 PE=1 SV=1	0.004	2.969	22	1	1	1	1	130	14.5	9.85	0	1					specific	MRPS17
FALSE	High	Master Protein	Q9UIF9	Bromodomain adjacent to zinc finger domain protein 2A OS=Homo sapiens OX=9606 GN=BAZ2A PE=1 SV=4	0.004	2.941	1	2	2	2	1	1905	211.1	6.64	0	2					specific	BAZ2A
FALSE	High	Master Protein	Q9Y295	Developmentally-regulated GTP-binding protein 1 OS=Homo sapiens OX=9606 GN=DRG1 PE=1 SV=1	0.004	2.939	7	2	2	2	1	367	40.5	8.9	0	2					specific	DRG1
FALSE	High	Master Protein	Q6ZSJ8	Uncharacterized protein C1orf122 OS=Homo sapiens OX=9606 GN=C1orf122 PE=4 SV=2	0.004	2.935	10	1	1	1	1	110	11.5	6.73	0	1					specific	C1orf122
FALSE	High	Master Protein	Q8WUD4	Coiled-coil domain-containing protein 12 OS=Homo sapiens OX=9606 GN=CCDC12 PE=1 SV=1	0.004	2.934	15	1	1	1	1	166	19.2	7.34	0	1					specific	CCDC12
FALSE	High	Master Protein	Q06210	Glutamine--fructose-6-phosphate aminotransferase [isomerizing] 1 OS=Homo sapiens OX=9606 GN=GFPT1 PE=1 SV=3	0.004	2.914	2	1	1	1	1	699	78.8	7.11	0	1					specific	GFPT1
FALSE	High	Master Protein	P61626	Lysozyme C OS=Homo sapiens OX=9606 GN=LYZ PE=1 SV=1	0.004	2.909	8	1	1	1	1	148	16.5	9.16	0	1					specific	LYZ
FALSE	High	Master Protein	Q15022	Polycomb protein SUZ12 OS=Homo sapiens OX=9606 GN=SUZ12 PE=1 SV=3	0.004	2.907	3	2	2	2	1	739	83	8.81	0	2					specific	SUZ12
FALSE	High	Master Protein	Q9ULW3	Activator of basal transcription 1 OS=Homo sapiens OX=9606 GN=ABT1 PE=1 SV=1	0.004	2.9	4	1	1	1	1	272	31.1	9.88	0	1					specific	ABT1
FALSE	High	Master Protein	O95714	E3 ubiquitin-protein ligase HERC2 OS=Homo sapiens OX=9606 GN=HERC2 PE=1 SV=2	0.004	2.894	1	2	2	2	1	4834	526.9	6.28	0	2					specific	HERC2
FALSE	High	Master Protein	Q08188	Protein-glutamine gamma-glutamyltransferase E OS=Homo sapiens OX=9606 GN=TGM3 PE=1 SV=4	0.004	2.875	2	1	1	1	1	693	76.6	5.86	0	1					specific	TGM3
FALSE	High	Master Protein	Q8WUW1	Protein BRICK1 OS=Homo sapiens OX=9606 GN=BRK1 PE=1 SV=1	0.004	2.875	17	1	1	1	1	75	8.7	5.45	0	1					specific	BRK1
FALSE	High	Master Protein	Q13472	DNA topoisomerase 3-alpha OS=Homo sapiens OX=9606 GN=TOP3A PE=1 SV=1	0.004	2.872	1	1	1	1	1	1001	112.3	8.34	0	1					specific	TOP3A
FALSE	High	Master Protein	P62312	U6 snRNA-associated Sm-like protein LSm6 OS=Homo sapiens OX=9606 GN=LSM6 PE=1 SV=1	0.005	2.852	14	1	1	1	1	80	9.1	9.58	1.87	1					specific	LSM6
FALSE	High	Master Protein	Q5VWN6	Protein TASOR 2 OS=Homo sapiens OX=9606 GN=TASOR2 PE=1 SV=1	0.005	2.846	1	2	2	2	1	2430	268.7	5.9	0	2					specific	TASOR2
FALSE	High	Master Protein	P31944	Caspase-14 OS=Homo sapiens OX=9606 GN=CASP14 PE=1 SV=2	0.005	2.841	6	1	1	1	1	242	27.7	5.58	0	1					specific	CASP14
FALSE	High	Master Protein	P04004	Vitronectin OS=Homo sapiens OX=9606 GN=VTN PE=1 SV=1	0.005	2.839	3	1	1	1	1	478	54.3	5.8	2.09	1					specific	VTN
FALSE	High	Master Protein	P07339	Cathepsin D OS=Homo sapiens OX=9606 GN=CTSD PE=1 SV=1	0.005	2.839	3	1	1	1	1	412	44.5	6.54	1.61	1					specific	CTSD
FALSE	High	Master Protein	O15085	Rho guanine nucleotide exchange factor 11 OS=Homo sapiens OX=9606 GN=ARHGEF11 PE=1 SV=1	0.005	2.832	1	1	2	1	1	1522	167.6	5.5	0	1					specific	ARHGEF11
FALSE	High	Master Protein	Q16610	Extracellular matrix protein 1 OS=Homo sapiens OX=9606 GN=ECM1 PE=1 SV=2	0.005	2.824	3	1	1	1	1	540	60.6	6.71	0	1					specific	ECM1
FALSE	High	Master Protein	Q5C9Z4	Nucleolar MIF4G domain-containing protein 1 OS=Homo sapiens OX=9606 GN=NOM1 PE=1 SV=1	0.005	2.821	2	1	1	1	1	860	96.2	8.1	0	1					specific	NOM1
FALSE	High	Master Protein	Q12797	Aspartyl/asparaginyl beta-hydroxylase OS=Homo sapiens OX=9606 GN=ASPH PE=1 SV=3	0.005	2.82	3	1	1	1	1	758	85.8	5.01	0	1					specific	ASPH
FALSE	High	Master Protein	Q9Y2I1	Nischarin OS=Homo sapiens OX=9606 GN=NISCH PE=1 SV=3	0.005	2.819	1	1	1	1	1	1504	166.5	5.14	0	1					specific	NISCH
FALSE	High	Master Protein	O75616	GTPase Era, mitochondrial OS=Homo sapiens OX=9606 GN=ERAL1 PE=1 SV=2	0.005	2.819	4	1	1	1	1	437	48.3	8.84	0	1					specific	ERAL1
FALSE	High	Master Protein	Q8N5P1	Zinc finger CCCH domain-containing protein 8 OS=Homo sapiens OX=9606 GN=ZC3H8 PE=1 SV=2	0.005	2.817	3	1	1	1	1	291	33.6	8.28	0	1					specific	ZC3H8
FALSE	High	Master Protein	Q9NRZ9	Lymphoid-specific helicase OS=Homo sapiens OX=9606 GN=HELLS PE=1 SV=1	0.005	2.813	1	1	1	1	1	838	97	7.93	0	1					specific	HELLS
FALSE	High	Master Protein	Q86WJ1	Chromodomain-helicase-DNA-binding protein 1-like OS=Homo sapiens OX=9606 GN=CHD1L PE=1 SV=3	0.005	2.807	2	1	1	1	1	897	100.9	6.9	0	1					specific	CHD1L
FALSE	High	Master Protein	Q6YHK3	CD109 antigen OS=Homo sapiens OX=9606 GN=CD109 PE=1 SV=2	0.005	2.806	1	1	1	1	1	1445	161.6	5.85	1.78	1					specific	CD109
FALSE	High	Master Protein	P15311	Ezrin OS=Homo sapiens OX=9606 GN=EZR PE=1 SV=4	0.005	2.803	2	1	1	1	1	586	69.4	6.27	0	1					specific	EZR
FALSE	High	Master Protein	Q9BYC9	39S ribosomal protein L20, mitochondrial OS=Homo sapiens OX=9606 GN=MRPL20 PE=1 SV=1	0.005	2.8	7	1	1	1	1	149	17.4	10.86	0	1					specific	MRPL20
FALSE	High	Master Protein	Q8N7H5	RNA polymerase II-associated factor 1 homolog OS=Homo sapiens OX=9606 GN=PAF1 PE=1 SV=2	0.005	2.799	3	1	1	1	1	531	59.9	4.63	0	1					specific	PAF1
FALSE	High	Master Protein	Q96HR8	H/ACA ribonucleoprotein complex non-core subunit NAF1 OS=Homo sapiens OX=9606 GN=NAF1 PE=1 SV=2	0.005	2.794	3	1	1	1	1	494	53.7	4.87	0	1					specific	NAF1
FALSE	High	Master Protein	P50213	Isocitrate dehydrogenase [NAD] subunit alpha, mitochondrial OS=Homo sapiens OX=9606 GN=IDH3A PE=1 SV=1	0.005	2.789	3	1	1	1	1	366	39.6	6.92	0	1					specific	IDH3A
FALSE	High	Master Protein	P58546	Myotrophin OS=Homo sapiens OX=9606 GN=MTPN PE=1 SV=2	0.005	2.788	18	1	1	1	1	118	12.9	5.52	0	1					specific	MTPN
FALSE	High	Master Protein	Q13642	Four and a half LIM domains protein 1 OS=Homo sapiens OX=9606 GN=FHL1 PE=1 SV=4	0.005	2.783	5	1	1	1	1	323	36.2	8.97	0	1					specific	FHL1
FALSE	High	Master Protein	Q8NB46	Serine/threonine-protein phosphatase 6 regulatory ankyrin repeat subunit C OS=Homo sapiens OX=9606 GN=ANKRD52 PE=1 SV=3	0.005	2.781	1	1	1	1	1	1076	115	6.48	0	1					specific	ANKRD52
FALSE	High	Master Protein	Q9UBB4	Ataxin-10 OS=Homo sapiens OX=9606 GN=ATXN10 PE=1 SV=1	0.005	2.776	5	2	2	2	1	475	53.5	5.25	0	2					specific	ATXN10
FALSE	High	Master Protein	Q8TAE8	Growth arrest and DNA damage-inducible proteins-interacting protein 1 OS=Homo sapiens OX=9606 GN=GADD45GIP1 PE=1 SV=1	0.005	2.775	6	1	1	1	1	222	25.4	10.02	0	1					specific	GADD45GIP1
FALSE	High	Master Protein	Q9Y388	RNA-binding motif protein, X-linked 2 OS=Homo sapiens OX=9606 GN=RBMX2 PE=1 SV=2	0.005	2.775	4	1	1	1	1	322	37.3	9.83	1.69	1					specific	RBMX2
FALSE	High	Master Protein	Q9NQW6	Anillin OS=Homo sapiens OX=9606 GN=ANLN PE=1 SV=2	0.005	2.773	2	1	1	1	1	1124	124.1	8.07	0	1					specific	ANLN
FALSE	High	Master Protein	Q9H8H2	Probable ATP-dependent RNA helicase DDX31 OS=Homo sapiens OX=9606 GN=DDX31 PE=1 SV=2	0.005	2.773	2	1	1	1	1	851	94	9.99	1.62	1					nonspecific
FALSE	High	Master Protein	Q92688	Acidic leucine-rich nuclear phosphoprotein 32 family member B OS=Homo sapiens OX=9606 GN=ANP32B PE=1 SV=1	0.005	2.771	6	1	1	1	1	251	28.8	4.06	0	1					nonspecific	ANP32B
FALSE	High	Master Protein	Q16513	Serine/threonine-protein kinase N2 OS=Homo sapiens OX=9606 GN=PKN2 PE=1 SV=1	0.005	2.77	1	1	1	1	1	984	112	6.3	0	1					specific	PKN2
FALSE	High	Master Protein	P17096	High mobility group protein HMG-I/HMG-Y OS=Homo sapiens OX=9606 GN=HMGA1 PE=1 SV=3	0.005	2.759	23	1	1	1	1	107	11.7	10.32	0	1					specific	HMGA1
FALSE	High	Master Protein	O15504	Nucleoporin NUP42 OS=Homo sapiens OX=9606 GN=NUP42 PE=1 SV=1	0.005	2.755	5	1	1	1	1	423	44.8	9.19	0	1					specific	NUP42
FALSE	High	Master Protein	O75832	26S proteasome non-ATPase regulatory subunit 10 OS=Homo sapiens OX=9606 GN=PSMD10 PE=1 SV=1	0.005	2.753	8	2	2	2	1	226	24.4	6.1	0	2					specific	PSMD10
FALSE	High	Master Protein	Q7Z6B7	SLIT-ROBO Rho GTPase-activating protein 1 OS=Homo sapiens OX=9606 GN=SRGAP1 PE=1 SV=1	0.005	2.742	1	1	1	1	1	1085	124.2	6.83	0	1					specific	SRGAP1
FALSE	High	Master Protein	P52948	Nuclear pore complex protein Nup98-Nup96 OS=Homo sapiens OX=9606 GN=NUP98 PE=1 SV=4	0.005	2.736	1	1	1	1	1	1817	197.5	6.4	1.66	1					specific	NUP98
FALSE	High	Master Protein	O15294	UDP-N-acetylglucosamine--peptide N-acetylglucosaminyltransferase 110 kDa subunit OS=Homo sapiens OX=9606 GN=OGT PE=1 SV=3	0.005	2.725	1	1	1	1	1	1046	116.9	6.7	0	1					nonspecific
FALSE	High	Master Protein	P14174	Macrophage migration inhibitory factor OS=Homo sapiens OX=9606 GN=MIF PE=1 SV=4	0.005	2.725	8	1	1	1	1	115	12.5	7.88	1.66	1					nonspecific	MIF
FALSE	High	Master Protein	Q8WU90	Zinc finger CCCH domain-containing protein 15 OS=Homo sapiens OX=9606 GN=ZC3H15 PE=1 SV=1	0.005	2.722	2	1	1	1	1	426	48.6	5.31	0	1					specific	ZC3H15
FALSE	High	Master Protein	Q14677	Clathrin interactor 1 OS=Homo sapiens OX=9606 GN=CLINT1 PE=1 SV=1	0.005	2.719	2	1	1	1	1	625	68.2	6.42	1.76	1					specific	CLINT1
FALSE	High	Master Protein	Q14192	Four and a half LIM domains protein 2 OS=Homo sapiens OX=9606 GN=FHL2 PE=1 SV=3	0.005	2.709	4	1	1	1	1	279	32.2	7.55	0	1					specific	FHL2
FALSE	High	Master Protein	O95163	Elongator complex protein 1 OS=Homo sapiens OX=9606 GN=ELP1 PE=1 SV=3	0.005	2.701	1	1	1	1	1	1332	150.2	5.94	0	1					specific	ELP1
FALSE	High	Master Protein	Q9NRR8	CDC42 small effector protein 1 OS=Homo sapiens OX=9606 GN=CDC42SE1 PE=1 SV=1	0.005	2.697	15	1	1	1	1	79	8.9	9.99	0	1					specific	CDC42SE1
FALSE	High	Master Protein	Q13618	Cullin-3 OS=Homo sapiens OX=9606 GN=CUL3 PE=1 SV=2	0.005	2.692	1	1	1	1	1	768	88.9	8.48	0	1					specific	CUL3
FALSE	High	Master Protein	P78346	Ribonuclease P protein subunit p30 OS=Homo sapiens OX=9606 GN=RPP30 PE=1 SV=1	0.005	2.689	12	2	2	2	1	268	29.3	8.91	0	2					specific	RPP30
FALSE	High	Master Protein	Q6NSI4	RPA-related protein RADX OS=Homo sapiens OX=9606 GN=RADX PE=1 SV=2	0.005	2.682	1	1	1	1	1	855	97.5	8.41	1.65	1					specific	RADX
FALSE	High	Master Protein	Q96CT7	Coiled-coil domain-containing protein 124 OS=Homo sapiens OX=9606 GN=CCDC124 PE=1 SV=1	0.005	2.674	6	1	1	1	1	223	25.8	9.54	0	1					nonspecific
FALSE	High	Master Protein	P49588	Alanine--tRNA ligase, cytoplasmic OS=Homo sapiens OX=9606 GN=AARS1 PE=1 SV=2	0.005	2.669	4	2	2	2	1	968	106.7	5.53	0	2					nonspecific	AARS1
FALSE	High	Master Protein	Q6AI12	Ankyrin repeat domain-containing protein 40 OS=Homo sapiens OX=9606 GN=ANKRD40 PE=1 SV=2	0.005	2.667	3	1	1	1	1	368	41.1	4.97	1.73	1					specific
FALSE	High	Master Protein	P30086	Phosphatidylethanolamine-binding protein 1 OS=Homo sapiens OX=9606 GN=PEBP1 PE=1 SV=3	0.005	2.665	7	1	1	1	1	187	21	7.53	1.76	1					specific	PEBP1
FALSE	High	Master Protein	Q969G3	SWI/SNF-related matrix-associated actin-dependent regulator of chromatin subfamily E member 1 OS=Homo sapiens OX=9606 GN=SMARCE1 PE=1 SV=2	0.005	2.659	3	1	1	1	1	411	46.6	4.88	0	1					specific	SMARCE1
FALSE	High	Master Protein	O75153	Clustered mitochondria protein homolog OS=Homo sapiens OX=9606 GN=CLUH PE=1 SV=2	0.005	2.656	1	1	1	1	1	1309	146.6	6.13	0	1					specific
FALSE	High	Master Protein	P0DN79	Cystathionine beta-synthase-like protein OS=Homo sapiens OX=9606 GN=CBSL PE=1 SV=1	0.006	2.631	1	1	1	1	1	551	60.5	6.65	0	1					specific	CBSL
FALSE	High	Master Protein	Q9BV44	THUMP domain-containing protein 3 OS=Homo sapiens OX=9606 GN=THUMPD3 PE=1 SV=1	0.006	2.627	5	1	1	1	1	507	57	6.37	0	1					specific	THUMPD3
FALSE	High	Master Protein	Q9BYG4	Partitioning defective 6 homolog gamma OS=Homo sapiens OX=9606 GN=PARD6G PE=1 SV=1	0.006	2.621	2	1	1	1	1	376	40.9	8.22	0	1					specific	PARD6G
FALSE	High	Master Protein	P60059	Protein transport protein Sec61 subunit gamma OS=Homo sapiens OX=9606 GN=SEC61G PE=1 SV=1	0.006	2.621	18	1	1	1	1	68	7.7	9.99	1.61	1					specific	SEC61G
FALSE	High	Master Protein	P42898	Methylenetetrahydrofolate reductase OS=Homo sapiens OX=9606 GN=MTHFR PE=1 SV=3	0.007	2.608	4	1	1	1	1	656	74.5	5.34	2.81	1					specific	MTHFR
FALSE	High	Master Protein	Q96EB6	NAD-dependent protein deacetylase sirtuin-1 OS=Homo sapiens OX=9606 GN=SIRT1 PE=1 SV=2	0.007	2.6	3	2	2	2	1	747	81.6	4.67	0	2					specific	SIRT1
FALSE	High	Master Protein	Q05D32	CTD small phosphatase-like protein 2 OS=Homo sapiens OX=9606 GN=CTDSPL2 PE=1 SV=2	0.007	2.591	3	1	1	1	1	466	53	6.4	0	1					specific	CTDSPL2
FALSE	High	Master Protein	B0I1T2	Unconventional myosin-Ig OS=Homo sapiens OX=9606 GN=MYO1G PE=1 SV=2	0.007	2.58	3	2	2	1	1	1018	116.4	8.73	0	2					specific	MYO1G
FALSE	High	Master Protein	Q86UK7	E3 ubiquitin-protein ligase ZNF598 OS=Homo sapiens OX=9606 GN=ZNF598 PE=1 SV=1	0.007	2.58	2	1	1	1	1	904	98.6	8.4	0	1					specific
FALSE	High	Master Protein	O00487	26S proteasome non-ATPase regulatory subunit 14 OS=Homo sapiens OX=9606 GN=PSMD14 PE=1 SV=1	0.007	2.579	4	1	1	1	1	310	34.6	6.52	1.82	1					specific	PSMD14
FALSE	High	Master Protein	Q5SRE5	Nucleoporin NUP188 homolog OS=Homo sapiens OX=9606 GN=NUP188 PE=1 SV=1	0.007	2.577	1	1	1	1	1	1749	195.9	6.73	0	1					specific	NUP188
FALSE	High	Master Protein	O60262	Guanine nucleotide-binding protein G(I)/G(S)/G(O) subunit gamma-7 OS=Homo sapiens OX=9606 GN=GNG7 PE=1 SV=1	0.007	2.576	21	1	1	1	1	68	7.5	8.51	0	1					specific
FALSE	High	Master Protein	O43347	RNA-binding protein Musashi homolog 1 OS=Homo sapiens OX=9606 GN=MSI1 PE=1 SV=1	0.007	2.57	4	1	1	1	1	362	39.1	7.85	0	1					specific	MSI1
FALSE	High	Master Protein	Q8NF37	Lysophosphatidylcholine acyltransferase 1 OS=Homo sapiens OX=9606 GN=LPCAT1 PE=1 SV=2	0.007	2.57	2	1	1	1	1	534	59.1	6.02	0	1					specific	LPCAT1
FALSE	High	Master Protein	Q14493	Histone RNA hairpin-binding protein OS=Homo sapiens OX=9606 GN=SLBP PE=1 SV=1	0.007	2.561	4	1	1	1	1	270	31.3	7.47	0	1					specific	SLBP
FALSE	High	Master Protein	Q9UK45	U6 snRNA-associated Sm-like protein LSm7 OS=Homo sapiens OX=9606 GN=LSM7 PE=1 SV=1	0.007	2.548	8	1	1	1	1	103	11.6	5.27	0	1					specific	LSM7
FALSE	High	Master Protein	P39748	Flap endonuclease 1 OS=Homo sapiens OX=9606 GN=FEN1 PE=1 SV=1	0.007	2.547	3	1	1	1	1	380	42.6	8.62	0	1					specific	FEN1
FALSE	High	Master Protein	Q6PCB5	Lysine-specific demethylase RSBN1L OS=Homo sapiens OX=9606 GN=RSBN1L PE=1 SV=2	0.007	2.545	2	1	1	1	1	846	94.8	8.78	0	1					specific	RSBN1L
FALSE	High	Master Protein	P0C0L4	Complement C4-A OS=Homo sapiens OX=9606 GN=C4A PE=1 SV=2	0.007	2.538	1	1	1	1	1	1744	192.7	7.08	0	1					specific	C4A
FALSE	High	Master Protein	Q9NUL3	Double-stranded RNA-binding protein Staufen homolog 2 OS=Homo sapiens OX=9606 GN=STAU2 PE=1 SV=2	0.008	2.53	3	2	2	1	1	570	62.6	9.61	0	2					specific	STAU2
FALSE	High	Master Protein	Q99627	COP9 signalosome complex subunit 8 OS=Homo sapiens OX=9606 GN=COPS8 PE=1 SV=1	0.008	2.524	7	1	1	1	1	209	23.2	5.38	0	1					specific	COPS8
FALSE	High	Master Protein	Q9H299	SH3 domain-binding glutamic acid-rich-like protein 3 OS=Homo sapiens OX=9606 GN=SH3BGRL3 PE=1 SV=1	0.008	2.523	20	1	1	1	1	93	10.4	4.93	0	1					specific	SH3BGRL3
FALSE	High	Master Protein	O15084	Serine/threonine-protein phosphatase 6 regulatory ankyrin repeat subunit A OS=Homo sapiens OX=9606 GN=ANKRD28 PE=1 SV=5	0.008	2.512	1	1	1	1	1	1053	112.9	6.25	0	1					specific	ANKRD28
FALSE	High	Master Protein	P61619	Protein transport protein Sec61 subunit alpha isoform 1 OS=Homo sapiens OX=9606 GN=SEC61A1 PE=1 SV=2	0.008	2.509	2	1	1	1	1	476	52.2	8.06	0	1					specific	SEC61A1
FALSE	High	Master Protein	O14828	Secretory carrier-associated membrane protein 3 OS=Homo sapiens OX=9606 GN=SCAMP3 PE=1 SV=3	0.008	2.494	5	1	1	1	1	347	38.3	7.64	0	1					specific	SCAMP3
FALSE	High	Master Protein	Q4V339	COBW domain-containing protein 6 OS=Homo sapiens OX=9606 GN=CBWD6 PE=3 SV=1	0.008	2.493	4	1	1	1	1	395	43.9	4.87	0	1					specific	CBWD6
FALSE	High	Master Protein	O75151	Lysine-specific demethylase PHF2 OS=Homo sapiens OX=9606 GN=PHF2 PE=1 SV=4	0.008	2.489	1	2	2	2	1	1096	120.7	9.17	0	2					nonspecific
FALSE	High	Master Protein	Q8TAA3	Proteasome subunit alpha-type 8 OS=Homo sapiens OX=9606 GN=PSMA8 PE=2 SV=3	0.008	2.481	4	1	1	1	1	256	28.5	8.98	0	1					nonspecific
FALSE	High	Master Protein	O00178	GTP-binding protein 1 OS=Homo sapiens OX=9606 GN=GTPBP1 PE=1 SV=3	0.008	2.48	2	1	1	1	1	669	72.4	8.34	1.68	1					nonspecific	GTPBP1
FALSE	High	Master Protein	Q9Y297	F-box/WD repeat-containing protein 1A OS=Homo sapiens OX=9606 GN=BTRC PE=1 SV=1	0.008	2.47	2	1	1	1	1	605	68.8	7.96	0	1					specific	BTRC
FALSE	High	Master Protein	Q99547	M-phase phosphoprotein 6 OS=Homo sapiens OX=9606 GN=MPHOSPH6 PE=1 SV=2	0.008	2.463	13	2	2	2	1	160	19	5.2	0	2					specific	MPHOSPH6
FALSE	High	Master Protein	O95363	Phenylalanine--tRNA ligase, mitochondrial OS=Homo sapiens OX=9606 GN=FARS2 PE=1 SV=1	0.007	2.46	2	1	2	1	1	451	52.3	7.46	0	1					nonspecific
FALSE	High	Master Protein	Q6N021	Methylcytosine dioxygenase TET2 OS=Homo sapiens OX=9606 GN=TET2 PE=1 SV=3	0.007	2.459	1	1	1	1	1	2002	223.7	7.99	1.61	1					nonspecific	TET2
FALSE	High	Master Protein	Q9BUQ8	Probable ATP-dependent RNA helicase DDX23 OS=Homo sapiens OX=9606 GN=DDX23 PE=1 SV=3	0.007	2.458	2	2	2	2	1	820	95.5	9.55	0	2					specific	DDX23
FALSE	High	Master Protein	Q12834	Cell division cycle protein 20 homolog OS=Homo sapiens OX=9606 GN=CDC20 PE=1 SV=2	0.007	2.457	3	1	1	1	1	499	54.7	9.23	0	1					specific	CDC20
FALSE	High	Master Protein	Q9NVU0	DNA-directed RNA polymerase III subunit RPC5 OS=Homo sapiens OX=9606 GN=POLR3E PE=1 SV=1	0.007	2.448	2	1	1	1	1	708	79.8	6.47	0	1					specific	POLR3E
FALSE	High	Master Protein	O75131	Copine-3 OS=Homo sapiens OX=9606 GN=CPNE3 PE=1 SV=1	0.007	2.437	4	2	2	2	1	537	60.1	5.85	0	2					specific	CPNE3
FALSE	High	Master Protein	P08133	Annexin A6 OS=Homo sapiens OX=9606 GN=ANXA6 PE=1 SV=3	0.007	2.436	1	1	1	1	1	673	75.8	5.6	0	1					specific	ANXA6
FALSE	High	Master Protein	P46977	Dolichyl-diphosphooligosaccharide--protein glycosyltransferase subunit STT3A OS=Homo sapiens OX=9606 GN=STT3A PE=1 SV=2	0.007	2.423	2	2	2	2	1	705	80.5	8.07	0	2					specific	STT3A
FALSE	High	Master Protein	Q15649	Zinc finger HIT domain-containing protein 3 OS=Homo sapiens OX=9606 GN=ZNHIT3 PE=1 SV=2	0.007	2.423	6	1	1	1	1	155	17.6	5.67	1.74	1					specific	ZNHIT3
FALSE	High	Master Protein	Q9BVK6	Transmembrane emp24 domain-containing protein 9 OS=Homo sapiens OX=9606 GN=TMED9 PE=1 SV=2	0.008	2.413	4	1	1	1	1	235	27.3	8.02	0	1					specific	TMED9
FALSE	High	Master Protein	P11172	Uridine 5'-monophosphate synthase OS=Homo sapiens OX=9606 GN=UMPS PE=1 SV=1	0.008	2.408	3	1	1	1	1	480	52.2	7.24	0	1					specific	UMPS
FALSE	High	Master Protein	Q6P2E9	Enhancer of mRNA-decapping protein 4 OS=Homo sapiens OX=9606 GN=EDC4 PE=1 SV=1	0.008	2.403	1	1	1	1	1	1401	151.6	5.86	0	1					specific	EDC4
FALSE	High	Master Protein	P09960	Leukotriene A-4 hydrolase OS=Homo sapiens OX=9606 GN=LTA4H PE=1 SV=2	0.008	2.4	2	1	1	1	1	611	69.2	6.18	0	1					specific	LTA4H
FALSE	High	Master Protein	P33176	Kinesin-1 heavy chain OS=Homo sapiens OX=9606 GN=KIF5B PE=1 SV=1	0.008	2.399	2	1	1	1	1	963	109.6	6.51	0	1					specific	KIF5B
FALSE	High	Master Protein	P51148	Ras-related protein Rab-5C OS=Homo sapiens OX=9606 GN=RAB5C PE=1 SV=2	0.008	2.397	5	1	1	1	1	216	23.5	8.41	1.68	1					specific	RAB5C
FALSE	High	Master Protein	Q9BZF2	Oxysterol-binding protein-related protein 7 OS=Homo sapiens OX=9606 GN=OSBPL7 PE=1 SV=1	0.008	2.385	2	1	1	1	1	842	95.4	8.05	0	1					specific	OSBPL7
FALSE	High	Master Protein	Q9GZS1	DNA-directed RNA polymerase I subunit RPA49 OS=Homo sapiens OX=9606 GN=POLR1E PE=1 SV=3	0.008	2.383	3	1	1	1	1	419	47.2	8.94	0	1					specific	POLR1E
FALSE	High	Master Protein	Q15014	Mortality factor 4-like protein 2 OS=Homo sapiens OX=9606 GN=MORF4L2 PE=1 SV=1	0.008	2.381	7	1	1	1	1	288	32.3	9.72	0	1					specific	MORF4L2
FALSE	High	Master Protein	Q9P2N5	RNA-binding protein 27 OS=Homo sapiens OX=9606 GN=RBM27 PE=1 SV=2	0.008	2.375	1	1	1	1	1	1060	118.6	9.19	1.68	1					specific	RBM27
FALSE	High	Master Protein	Q5SRD1	Putative mitochondrial import inner membrane translocase subunit Tim23B OS=Homo sapiens OX=9606 GN=TIMM23B PE=5 SV=2	0.008	2.369	4	1	1	1	1	257	28	9.39	1.62	1					specific	TIMM23B
FALSE	High	Master Protein	Q7Z6I8	UPF0461 protein C5orf24 OS=Homo sapiens OX=9606 GN=C5orf24 PE=1 SV=1	0.008	2.365	11	1	1	1	1	188	20.1	9.85	0	1					specific	C5orf24
FALSE	High	Master Protein	P52803	Ephrin-A5 OS=Homo sapiens OX=9606 GN=EFNA5 PE=1 SV=1	0.008	2.364	7	1	1	1	1	228	26.3	6.42	0	1					specific	EFNA5
FALSE	High	Master Protein	Q9UJA5	tRNA (adenine(58)-N(1))-methyltransferase non-catalytic subunit TRM6 OS=Homo sapiens OX=9606 GN=TRMT6 PE=1 SV=1	0.008	2.356	6	2	2	2	1	497	55.8	7.55	0	2					specific	TRMT6
FALSE	High	Master Protein	P53597	Succinate--CoA ligase [ADP/GDP-forming] subunit alpha, mitochondrial OS=Homo sapiens OX=9606 GN=SUCLG1 PE=1 SV=4	0.008	2.356	5	1	1	1	1	346	36.2	8.79	0	1					specific	SUCLG1
FALSE	High	Master Protein	Q9NUL7	Probable ATP-dependent RNA helicase DDX28 OS=Homo sapiens OX=9606 GN=DDX28 PE=1 SV=2	0.008	2.348	3	1	1	1	1	540	59.5	10.42	0	1					specific	DDX28
FALSE	High	Master Protein	Q9Y2T2	AP-3 complex subunit mu-1 OS=Homo sapiens OX=9606 GN=AP3M1 PE=1 SV=1	0.008	2.342	3	1	1	1	1	418	46.9	6.93	0	1					specific	AP3M1
FALSE	High	Master Protein	P56545	C-terminal-binding protein 2 OS=Homo sapiens OX=9606 GN=CTBP2 PE=1 SV=1	0.008	2.341	2	1	1	1	1	445	48.9	6.95	0	1					nonspecific
FALSE	High	Master Protein	Q9BPZ3	Polyadenylate-binding protein-interacting protein 2 OS=Homo sapiens OX=9606 GN=PAIP2 PE=1 SV=1	0.009	2.332	15	1	1	1	1	127	15	4.12	0	1					nonspecific	PAIP2
FALSE	High	Master Protein	Q96TA2	ATP-dependent zinc metalloprotease YME1L1 OS=Homo sapiens OX=9606 GN=YME1L1 PE=1 SV=2	0.009	2.321	2	1	1	1	1	773	86.4	8.76	0	1					specific	YME1L1
FALSE	High	Master Protein	Q8WUZ0	B-cell CLL/lymphoma 7 protein family member C OS=Homo sapiens OX=9606 GN=BCL7C PE=1 SV=3	0.009	2.313	5	1	1	1	1	217	23.5	5.2	1.65	1					specific	BCL7C
FALSE	High	Master Protein	Q16514	Transcription initiation factor TFIID subunit 12 OS=Homo sapiens OX=9606 GN=TAF12 PE=1 SV=1	0.009	2.313	5	1	1	1	1	161	17.9	7.99	1.94	1					specific	TAF12
FALSE	High	Master Protein	Q8NBL1	Protein O-glucosyltransferase 1 OS=Homo sapiens OX=9606 GN=POGLUT1 PE=1 SV=1	0.01	2.31	2	1	1	1	1	392	46.2	8.72	1.82	1					specific	POGLUT1
FALSE	High	Master Protein	Q9Y291	28S ribosomal protein S33, mitochondrial OS=Homo sapiens OX=9606 GN=MRPS33 PE=1 SV=1	0.01	2.304	17	1	1	1	1	106	12.6	10.11	0	1					specific	MRPS33
FALSE	High	Master Protein	Q8N726	Tumor suppressor ARF OS=Homo sapiens OX=9606 GN=CDKN2A PE=1 SV=2	0.01	2.295	6	1	2	1	1	132	13.9	12.41	1.72	1					specific	CDKN2A
FALSE	High	Master Protein	Q96EE3	Nucleoporin SEH1 OS=Homo sapiens OX=9606 GN=SEH1L PE=1 SV=3	0.01	2.288	6	1	1	1	1	360	39.6	8.09	0	1					specific	SEH1L
FALSE	High	Master Protein	Q9NP81	Serine--tRNA ligase, mitochondrial OS=Homo sapiens OX=9606 GN=SARS2 PE=1 SV=1	0.01	2.285	2	1	1	1	1	518	58.2	8.13	0	1					specific	SARS2
FALSE	High	Master Protein	Q9Y2K7	Lysine-specific demethylase 2A OS=Homo sapiens OX=9606 GN=KDM2A PE=1 SV=3	0.01	2.285	1	1	1	1	1	1162	132.7	7.58	0	1					specific	KDM2A
FALSE	High	Master Protein	Q8IZH2	5'-3' exoribonuclease 1 OS=Homo sapiens OX=9606 GN=XRN1 PE=1 SV=1	0.01	2.285	2	1	1	1	1	1706	194	7.21	0	1					specific	XRN1
FALSE	High	Master Protein	Q9BPX3	Condensin complex subunit 3 OS=Homo sapiens OX=9606 GN=NCAPG PE=1 SV=1	0.01	2.282	1	1	1	1	1	1015	114.3	5.59	0	1					specific	NCAPG
FALSE	High	Master Protein	Q9UI10	Translation initiation factor eIF-2B subunit delta OS=Homo sapiens OX=9606 GN=EIF2B4 PE=1 SV=2	0.01	2.279	5	1	1	1	1	523	57.5	9.38	0	1					specific	EIF2B4
FALSE	High	Master Protein	Q3SXY8	ADP-ribosylation factor-like protein 13B OS=Homo sapiens OX=9606 GN=ARL13B PE=1 SV=1	0.01	2.277	3	1	1	1	1	428	48.6	6.62	0	1					specific	ARL13B
FALSE	High	Master Protein	Q96JB1	Dynein heavy chain 8, axonemal OS=Homo sapiens OX=9606 GN=DNAH8 PE=1 SV=2	0.01	2.261	0	1	1	1	1	4490	514.3	6.32	0	1					specific	DNAH8
FALSE	High	Master Protein	P02746	Complement C1q subcomponent subunit B OS=Homo sapiens OX=9606 GN=C1QB PE=1 SV=3	0.01	2.254	6	1	1	1	1	253	26.7	8.63	0	1					specific	C1QB
FALSE	High	Master Protein	Q14781	Chromobox protein homolog 2 OS=Homo sapiens OX=9606 GN=CBX2 PE=1 SV=2	0.01	2.239	2	1	1	1	1	532	56	10.01	0	1					specific	CBX2
FALSE	High	Master Protein	Q9NVS2	39S ribosomal protein S18a, mitochondrial OS=Homo sapiens OX=9606 GN=MRPS18A PE=1 SV=1	0.01	2.238	6	1	1	1	1	196	22.2	10.33	0	1					specific	MRPS18A
FALSE	Medium	Master Protein	Q7L590	Protein MCM10 homolog OS=Homo sapiens OX=9606 GN=MCM10 PE=1 SV=2	0.01	2.232	1	1	1	1	1	875	98.1	8.75	0	1					specific	MCM10
FALSE	Medium	Master Protein	Q9P003	Protein cornichon homolog 4 OS=Homo sapiens OX=9606 GN=CNIH4 PE=1 SV=1	0.01	2.226	14	1	1	1	1	139	16.1	6.65	0	1					specific	CNIH4
FALSE	Medium	Master Protein	Q15392	Delta(24)-sterol reductase OS=Homo sapiens OX=9606 GN=DHCR24 PE=1 SV=2	0.01	2.223	2	1	1	1	1	516	60.1	8.16	0	1					specific	DHCR24
FALSE	Medium	Master Protein	Q15517	Corneodesmosin OS=Homo sapiens OX=9606 GN=CDSN PE=1 SV=3	0.011	2.193	3	1	1	1	1	529	51.5	8.35	0	1					specific	CDSN
FALSE	Medium	Master Protein	O14735	CDP-diacylglycerol--inositol 3-phosphatidyltransferase OS=Homo sapiens OX=9606 GN=CDIPT PE=1 SV=1	0.011	2.183	5	1	1	1	1	213	23.5	8.03	0	1					specific	CDIPT
FALSE	Medium	Master Protein	Q9NX20	39S ribosomal protein L16, mitochondrial OS=Homo sapiens OX=9606 GN=MRPL16 PE=1 SV=1	0.011	2.183	4	1	1	1	1	251	28.4	10.13	0	1					specific	MRPL16
FALSE	Medium	Master Protein	O75128	Protein cordon-bleu OS=Homo sapiens OX=9606 GN=COBL PE=1 SV=2	0.011	2.18	1	1	1	1	1	1261	135.5	7.75	0	1					specific	COBL
FALSE	Medium	Master Protein	Q9NWM3	CUE domain-containing protein 1 OS=Homo sapiens OX=9606 GN=CUEDC1 PE=1 SV=1	0.011	2.179	3	1	1	1	1	386	42.2	5.68	1.6	1					specific	CUEDC1
FALSE	Medium	Master Protein	Q9P2J5	Leucine--tRNA ligase, cytoplasmic OS=Homo sapiens OX=9606 GN=LARS1 PE=1 SV=2	0.011	2.169	1	1	1	1	1	1176	134.4	7.3	0	1					specific	LARS1
FALSE	Medium	Master Protein	Q9NWB6	Arginine and glutamate-rich protein 1 OS=Homo sapiens OX=9606 GN=ARGLU1 PE=1 SV=1	0.011	2.158	3	1	1	1	1	273	33.2	10.35	0	1					specific	ARGLU1
FALSE	Medium	Master Protein	P12259	Coagulation factor V OS=Homo sapiens OX=9606 GN=F5 PE=1 SV=4	0.011	2.151	1	1	1	1	1	2224	251.5	6.05	0	1					specific	F5
FALSE	Medium	Master Protein	P38606	V-type proton ATPase catalytic subunit A OS=Homo sapiens OX=9606 GN=ATP6V1A PE=1 SV=2	0.011	2.146	2	1	1	1	1	617	68.3	5.52	0	1					specific	ATP6V1A
FALSE	Medium	Master Protein	O75251	NADH dehydrogenase [ubiquinone] iron-sulfur protein 7, mitochondrial OS=Homo sapiens OX=9606 GN=NDUFS7 PE=1 SV=3	0.011	2.13	4	1	1	1	1	213	23.5	9.99	0	1					specific	NDUFS7
FALSE	Medium	Master Protein	P51970	NADH dehydrogenase [ubiquinone] 1 alpha subcomplex subunit 8 OS=Homo sapiens OX=9606 GN=NDUFA8 PE=1 SV=3	0.011	2.13	8	1	1	1	1	172	20.1	7.65	0	1					specific	NDUFA8
FALSE	Medium	Master Protein	Q9NRN7	L-aminoadipate-semialdehyde dehydrogenase-phosphopantetheinyl transferase OS=Homo sapiens OX=9606 GN=AASDHPPT PE=1 SV=2	0.011	2.128	3	1	1	1	1	309	35.8	6.8	0	1					specific	AASDHPPT
FALSE	Medium	Master Protein	Q9P287	BRCA2 and CDKN1A-interacting protein OS=Homo sapiens OX=9606 GN=BCCIP PE=1 SV=1	0.011	2.123	5	1	1	1	1	314	36	4.61	0	1					specific	BCCIP
FALSE	Medium	Master Protein	Q9NVF7	F-box only protein 28 OS=Homo sapiens OX=9606 GN=FBXO28 PE=1 SV=1	0.011	2.121	2	1	1	1	1	368	41.1	9.55	0	1					specific	FBXO28
FALSE	Medium	Master Protein	P61421	V-type proton ATPase subunit d 1 OS=Homo sapiens OX=9606 GN=ATP6V0D1 PE=1 SV=1	0.011	2.117	3	1	1	1	1	351	40.3	5	0	1					specific	ATP6V0D1
FALSE	Medium	Master Protein	Q96IX5	ATP synthase membrane subunit DAPIT, mitochondrial OS=Homo sapiens OX=9606 GN=ATP5MD PE=1 SV=1	0.011	2.116	17	1	1	1	1	58	6.5	9.76	0	1					nonspecific
FALSE	Medium	Master Protein	O43159	Ribosomal RNA-processing protein 8 OS=Homo sapiens OX=9606 GN=RRP8 PE=1 SV=2	0.011	2.109	4	1	1	1	1	456	50.7	9.42	0	1					nonspecific	RRP8
FALSE	Medium	Master Protein	O14965	Aurora kinase A OS=Homo sapiens OX=9606 GN=AURKA PE=1 SV=2	0.011	2.108	2	1	1	1	1	403	45.8	9.39	0	1					specific	AURKA
FALSE	Medium	Master Protein	Q99567	Nuclear pore complex protein Nup88 OS=Homo sapiens OX=9606 GN=NUP88 PE=1 SV=2	0.012	2.104	3	1	1	1	1	741	83.5	5.69	0	1					specific	NUP88
FALSE	Medium	Master Protein	Q12824	SWI/SNF-related matrix-associated actin-dependent regulator of chromatin subfamily B member 1 OS=Homo sapiens OX=9606 GN=SMARCB1 PE=1 SV=2	0.012	2.102	8	1	1	1	1	385	44.1	6.23	0	1					specific	SMARCB1
FALSE	Medium	Master Protein	O14880	Microsomal glutathione S-transferase 3 OS=Homo sapiens OX=9606 GN=MGST3 PE=1 SV=1	0.012	2.1	9	1	1	1	1	152	16.5	9.38	0	1					specific	MGST3
FALSE	Medium	Master Protein	Q8WV22	Non-structural maintenance of chromosomes element 1 homolog OS=Homo sapiens OX=9606 GN=NSMCE1 PE=1 SV=5	0.012	2.097	4	1	1	1	1	266	30.8	7.47	0	1					specific	NSMCE1
FALSE	Medium	Master Protein	O95299	NADH dehydrogenase [ubiquinone] 1 alpha subcomplex subunit 10, mitochondrial OS=Homo sapiens OX=9606 GN=NDUFA10 PE=1 SV=1	0.012	2.096	6	1	1	1	1	355	40.7	8.48	0	1					specific	NDUFA10
FALSE	Medium	Master Protein	Q13425	Beta-2-syntrophin OS=Homo sapiens OX=9606 GN=SNTB2 PE=1 SV=1	0.012	2.085	2	1	1	1	1	540	57.9	8.82	0	1					specific	SNTB2
FALSE	Medium	Master Protein	Q9BYD2	39S ribosomal protein L9, mitochondrial OS=Homo sapiens OX=9606 GN=MRPL9 PE=1 SV=2	0.012	2.078	4	1	1	1	1	267	30.2	10.08	0	1					specific	MRPL9
FALSE	Medium	Master Protein	P36954	DNA-directed RNA polymerase II subunit RPB9 OS=Homo sapiens OX=9606 GN=POLR2I PE=1 SV=1	0.012	2.072	10	1	1	1	1	125	14.5	5.14	0	1					specific	POLR2I
FALSE	Medium	Master Protein	P78559	Microtubule-associated protein 1A OS=Homo sapiens OX=9606 GN=MAP1A PE=1 SV=6	0.012	2.064	0	1	1	1	1	2803	305.3	4.92	0	1					specific	MAP1A
FALSE	Medium	Master Protein	Q8WWK9	Cytoskeleton-associated protein 2 OS=Homo sapiens OX=9606 GN=CKAP2 PE=1 SV=1	0.012	2.059	4	1	1	1	1	683	76.9	9.41	0	1					specific	CKAP2
FALSE	Medium	Master Protein	P19256	Lymphocyte function-associated antigen 3 OS=Homo sapiens OX=9606 GN=CD58 PE=1 SV=1	0.012	2.055	6	1	1	1	1	250	28.1	6.76	0	1					specific	CD58
FALSE	Medium	Master Protein	P07477	Trypsin-1 OS=Homo sapiens OX=9606 GN=PRSS1 PE=1 SV=1	0.013	2.049	8	1	1	1	1	247	26.5	6.51	0	1					specific
FALSE	Medium	Master Protein	P43487	Ran-specific GTPase-activating protein OS=Homo sapiens OX=9606 GN=RANBP1 PE=1 SV=1	0.013	2.047	11	1	1	1	1	201	23.3	5.29	0	1					specific	RANBP1
FALSE	Medium	Master Protein	Q6VN20	Ran-binding protein 10 OS=Homo sapiens OX=9606 GN=RANBP10 PE=1 SV=1	0.013	2.047	5	1	1	1	1	620	67.2	6.77	0	1					specific	RANBP10
FALSE	Medium	Master Protein	Q01518	Adenylyl cyclase-associated protein 1 OS=Homo sapiens OX=9606 GN=CAP1 PE=1 SV=5	0.013	2.046	3	1	1	1	1	475	51.9	8.06	0	1					specific	CAP1
FALSE	Medium	Master Protein	P0CL84	Putative STAG3-like protein 2 OS=Homo sapiens OX=9606 GN=STAG3L2 PE=5 SV=1	0.013	2.046	19	1	1	1	1	134	15.6	8.06	0	1					specific	STAG3L2
FALSE	Medium	Master Protein	Q9Y312	Protein AAR2 homolog OS=Homo sapiens OX=9606 GN=AAR2 PE=1 SV=2	0.013	2.04	6	1	1	1	1	384	43.4	5.96	0	1					specific	AAR2
FALSE	Medium	Master Protein	Q8NDT2	Putative RNA-binding protein 15B OS=Homo sapiens OX=9606 GN=RBM15B PE=1 SV=3	0.014	2.034	2	1	1	1	1	890	97.1	9.85	0	1					specific
FALSE	Medium	Master Protein	P49207	60S ribosomal protein L34 OS=Homo sapiens OX=9606 GN=RPL34 PE=1 SV=3	0.014	2.031	7	1	1	1	1	117	13.3	11.47	2.01	1					specific	RPL34
FALSE	Medium	Master Protein	Q96PE2	Rho guanine nucleotide exchange factor 17 OS=Homo sapiens OX=9606 GN=ARHGEF17 PE=1 SV=1	0.014	2.03	1	1	1	1	1	2063	221.5	6.29	0	1					specific	ARHGEF17
FALSE	Medium	Master Protein	O15446	DNA-directed RNA polymerase I subunit RPA34 OS=Homo sapiens OX=9606 GN=CD3EAP PE=1 SV=1	0.014	2.028	5	1	1	1	1	510	55	8.51	0	1					specific	CD3EAP
FALSE	Medium	Master Protein	O96028	Histone-lysine N-methyltransferase NSD2 OS=Homo sapiens OX=9606 GN=NSD2 PE=1 SV=1	0.014	2.028	1	1	1	1	1	1365	152.2	8.69	0	1					specific	NSD2
FALSE	Medium	Master Protein	Q9NZM5	Ribosome biogenesis protein NOP53 OS=Homo sapiens OX=9606 GN=NOP53 PE=1 SV=2	0.014	2.026	9	1	1	1	1	478	54.4	10.32	0	1					specific	NOP53
FALSE	Medium	Master Protein	Q7Z7F7	39S ribosomal protein L55, mitochondrial OS=Homo sapiens OX=9606 GN=MRPL55 PE=1 SV=1	0.014	2.017	12	1	1	1	1	128	15.1	11.15	0	1					specific	MRPL55
FALSE	Medium	Master Protein	Q12923	Tyrosine-protein phosphatase non-receptor type 13 OS=Homo sapiens OX=9606 GN=PTPN13 PE=1 SV=2	0.014	2.015	0	1	2	1	1	2485	276.7	6.42	0	1					specific	PTPN13
FALSE	Medium	Master Protein	Q6ZWJ1	Syntaxin-binding protein 4 OS=Homo sapiens OX=9606 GN=STXBP4 PE=1 SV=2	0.014	2.012	2	1	1	1	1	553	61.6	5.2	0	1					specific	STXBP4
FALSE	Medium	Master Protein	Q6PI48	Aspartate--tRNA ligase, mitochondrial OS=Homo sapiens OX=9606 GN=DARS2 PE=1 SV=1	0.014	2.006	3	1	1	1	1	645	73.5	8.02	0	1					specific	DARS2
FALSE	Medium	Master Protein	Q96EK4	THAP domain-containing protein 11 OS=Homo sapiens OX=9606 GN=THAP11 PE=1 SV=2	0.014	2.003	3	1	1	1	1	314	34.4	8.98	0	1					nonspecific
FALSE	Medium	Master Protein	P14314	Glucosidase 2 subunit beta OS=Homo sapiens OX=9606 GN=PRKCSH PE=1 SV=2	0.014	1.997	2	1	1	1	1	528	59.4	4.41	0	1					nonspecific	PRKCSH
FALSE	Medium	Master Protein	Q9BRP1	Programmed cell death protein 2-like OS=Homo sapiens OX=9606 GN=PDCD2L PE=1 SV=1	0.014	1.989	6	1	1	1	1	358	39.4	4.86	0	1					specific	PDCD2L
FALSE	Medium	Master Protein	Q9Y6E0	Serine/threonine-protein kinase 24 OS=Homo sapiens OX=9606 GN=STK24 PE=1 SV=1	0.014	1.985	4	1	1	1	1	443	49.3	5.69	0	1					specific	STK24
FALSE	Medium	Master Protein	Q8IWE4	DCN1-like protein 3 OS=Homo sapiens OX=9606 GN=DCUN1D3 PE=1 SV=1	0.014	1.982	2	1	1	1	1	304	34.3	5.12	0	1					specific	DCUN1D3
FALSE	Medium	Master Protein	P60002	Transcription elongation factor 1 homolog OS=Homo sapiens OX=9606 GN=ELOF1 PE=1 SV=1	0.014	1.977	22	1	1	1	1	83	9.5	8	0	1					specific	ELOF1
FALSE	Medium	Master Protein	O15116	U6 snRNA-associated Sm-like protein LSm1 OS=Homo sapiens OX=9606 GN=LSM1 PE=1 SV=1	0.014	1.977	12	1	1	1	1	133	15.2	5.22	0	1					specific	LSM1
FALSE	Medium	Master Protein	P16298	Serine/threonine-protein phosphatase 2B catalytic subunit beta isoform OS=Homo sapiens OX=9606 GN=PPP3CB PE=1 SV=2	0.014	1.976	2	1	1	1	1	524	59	5.91	0	1					specific	PPP3CB
FALSE	Medium	Master Protein	Q9BYB4	Guanine nucleotide-binding protein subunit beta-like protein 1 OS=Homo sapiens OX=9606 GN=GNB1L PE=1 SV=2	0.014	1.976	3	1	1	1	1	327	35.6	7.97	0	1					specific	GNB1L
FALSE	Medium	Master Protein	O00560	Syntenin-1 OS=Homo sapiens OX=9606 GN=SDCBP PE=1 SV=1	0.014	1.973	4	1	1	1	1	298	32.4	7.53	0	1					specific	SDCBP
FALSE	Medium	Master Protein	Q96RR1	Twinkle protein, mitochondrial OS=Homo sapiens OX=9606 GN=TWNK PE=1 SV=1	0.014	1.972	1	1	1	1	1	684	77.1	8.98	0	1					specific	TWNK
FALSE	Medium	Master Protein	Q14558	Phosphoribosyl pyrophosphate synthase-associated protein 1 OS=Homo sapiens OX=9606 GN=PRPSAP1 PE=1 SV=2	0.014	1.962	4	1	1	1	1	356	39.4	7.2	0	1					specific	PRPSAP1
FALSE	Medium	Master Protein	P06280	Alpha-galactosidase A OS=Homo sapiens OX=9606 GN=GLA PE=1 SV=1	0.014	1.961	3	1	1	1	1	429	48.7	5.6	0	1					specific	GLA
FALSE	Medium	Master Protein	O00264	Membrane-associated progesterone receptor component 1 OS=Homo sapiens OX=9606 GN=PGRMC1 PE=1 SV=3	0.014	1.956	8	1	1	1	1	195	21.7	4.7	0	1					specific	PGRMC1
FALSE	Medium	Master Protein	P48556	26S proteasome non-ATPase regulatory subunit 8 OS=Homo sapiens OX=9606 GN=PSMD8 PE=1 SV=2	0.014	1.952	2	1	1	1	1	350	39.6	9.7	0	1					specific	PSMD8
FALSE	Medium	Master Protein	P60468	Protein transport protein Sec61 subunit beta OS=Homo sapiens OX=9606 GN=SEC61B PE=1 SV=2	0.015	1.949	11	1	1	1	1	96	10	11.56	0	1					specific	SEC61B
FALSE	Medium	Master Protein	Q15437	Protein transport protein Sec23B OS=Homo sapiens OX=9606 GN=SEC23B PE=1 SV=2	0.015	1.949	1	1	1	1	1	767	86.4	6.89	0	1					specific	SEC23B
FALSE	Medium	Master Protein	Q96EL2	28S ribosomal protein S24, mitochondrial OS=Homo sapiens OX=9606 GN=MRPS24 PE=1 SV=1	0.016	1.912	7	1	1	1	1	167	19	9.38	0	1					specific	MRPS24
FALSE	Medium	Master Protein	Q9BXY0	Protein MAK16 homolog OS=Homo sapiens OX=9606 GN=MAK16 PE=1 SV=2	0.016	1.912	4	1	1	1	1	300	35.3	5.38	0	1					specific	MAK16
FALSE	Medium	Master Protein	P54132	Bloom syndrome protein OS=Homo sapiens OX=9606 GN=BLM PE=1 SV=1	0.016	1.91	1	1	1	1	1	1417	158.9	7.49	0	1					specific	BLM
FALSE	Medium	Master Protein	Q15042	Rab3 GTPase-activating protein catalytic subunit OS=Homo sapiens OX=9606 GN=RAB3GAP1 PE=1 SV=3	0.016	1.909	2	1	1	1	1	981	110.5	5.55	0	1					specific	RAB3GAP1
FALSE	Medium	Master Protein	Q9NVS9	Pyridoxine-5'-phosphate oxidase OS=Homo sapiens OX=9606 GN=PNPO PE=1 SV=1	0.016	1.906	8	1	1	1	1	261	30	7.06	0	1					specific	PNPO
FALSE	Medium	Master Protein	Q15054	DNA polymerase delta subunit 3 OS=Homo sapiens OX=9606 GN=POLD3 PE=1 SV=2	0.016	1.903	3	1	1	1	1	466	51.4	9.35	0	1					specific	POLD3
FALSE	Medium	Master Protein	Q9UPY3	Endoribonuclease Dicer OS=Homo sapiens OX=9606 GN=DICER1 PE=1 SV=3	0.016	1.903	1	1	1	1	1	1922	218.5	5.68	0	1					specific	DICER1
FALSE	Medium	Master Protein	Q9P2S5	WD repeat-containing protein WRAP73 OS=Homo sapiens OX=9606 GN=WRAP73 PE=1 SV=1	0.016	1.896	3	1	1	1	1	460	51.6	6.81	0	1					specific	WRAP73
FALSE	Medium	Master Protein	Q16527	Cysteine and glycine-rich protein 2 OS=Homo sapiens OX=9606 GN=CSRP2 PE=1 SV=3	0.016	1.896	8	1	1	1	1	193	20.9	8.62	0	1					specific	CSRP2
FALSE	Medium	Master Protein	P99999	Cytochrome c OS=Homo sapiens OX=9606 GN=CYCS PE=1 SV=2	0.016	1.896	17	1	1	1	1	105	11.7	9.57	0	1					specific	CYCS
FALSE	Medium	Master Protein	Q9BZZ5	Apoptosis inhibitor 5 OS=Homo sapiens OX=9606 GN=API5 PE=1 SV=3	0.016	1.891	3	1	1	1	1	524	59	7.34	0	1					specific	API5
FALSE	Medium	Master Protein	P49790	Nuclear pore complex protein Nup153 OS=Homo sapiens OX=9606 GN=NUP153 PE=1 SV=2	0.016	1.885	1	1	1	1	1	1475	153.8	8.73	0	1					specific	NUP153
FALSE	Medium	Master Protein	Q92925	SWI/SNF-related matrix-associated actin-dependent regulator of chromatin subfamily D member 2 OS=Homo sapiens OX=9606 GN=SMARCD2 PE=1 SV=3	0.016	1.882	4	1	1	1	1	531	58.9	9.64	0	1					specific	SMARCD2
FALSE	Medium	Master Protein	Q9UBF6	RING-box protein 2 OS=Homo sapiens OX=9606 GN=RNF7 PE=1 SV=1	0.016	1.874	8	1	1	1	1	113	12.7	5.44	0	1					specific	RNF7
FALSE	Medium	Master Protein	P42695	Condensin-2 complex subunit D3 OS=Homo sapiens OX=9606 GN=NCAPD3 PE=1 SV=2	0.016	1.87	1	1	1	1	1	1498	168.8	7.5	0	1					specific	NCAPD3
FALSE	Medium	Master Protein	Q9BXS6	Nucleolar and spindle-associated protein 1 OS=Homo sapiens OX=9606 GN=NUSAP1 PE=1 SV=1	0.016	1.868	2	1	1	1	1	441	49.4	9.91	0	1					specific	NUSAP1
FALSE	Medium	Master Protein	Q8N3C0	Activating signal cointegrator 1 complex subunit 3 OS=Homo sapiens OX=9606 GN=ASCC3 PE=1 SV=3	0.016	1.868	1	1	1	1	1	2202	251.3	7.09	0	1					specific	ASCC3
FALSE	Medium	Master Protein	P62330	ADP-ribosylation factor 6 OS=Homo sapiens OX=9606 GN=ARF6 PE=1 SV=2	0.016	1.848	11	1	1	1	1	175	20.1	8.95	0	1					specific	ARF6
FALSE	Medium	Master Protein	P43034	Platelet-activating factor acetylhydrolase IB subunit alpha OS=Homo sapiens OX=9606 GN=PAFAH1B1 PE=1 SV=2	0.016	1.842	4	1	1	1	1	410	46.6	7.37	0	1					specific	PAFAH1B1
FALSE	Medium	Master Protein	P28799	Progranulin OS=Homo sapiens OX=9606 GN=GRN PE=1 SV=2	0.016	1.837	3	1	1	1	1	593	63.5	6.83	0	1					specific	GRN
FALSE	Medium	Master Protein	Q9NR31	GTP-binding protein SAR1a OS=Homo sapiens OX=9606 GN=SAR1A PE=1 SV=1	0.017	1.828	6	1	1	1	1	198	22.4	6.68	0	1					specific	SAR1A
FALSE	Medium	Master Protein	O94966	Ubiquitin carboxyl-terminal hydrolase 19 OS=Homo sapiens OX=9606 GN=USP19 PE=1 SV=2	0.017	1.827	0	1	1	1	1	1318	145.6	6.28	0	1					specific	USP19
FALSE	Medium	Master Protein	Q01813	ATP-dependent 6-phosphofructokinase, platelet type OS=Homo sapiens OX=9606 GN=PFKP PE=1 SV=2	0.017	1.822	1	1	1	1	1	784	85.5	7.55	0	1					specific	PFKP
FALSE	Medium	Master Protein	Q2TAC6	Kinesin-like protein KIF19 OS=Homo sapiens OX=9606 GN=KIF19 PE=2 SV=2	0.017	1.821	1	1	1	1	1	998	111.3	8.69	0	1					specific	KIF19
FALSE	Medium	Master Protein	Q15334	Lethal(2) giant larvae protein homolog 1 OS=Homo sapiens OX=9606 GN=LLGL1 PE=1 SV=3	0.019	1.808	1	1	1	1	1	1064	115.3	6.29	0	1					specific	LLGL1
FALSE	Medium	Master Protein	O75781	Paralemmin-1 OS=Homo sapiens OX=9606 GN=PALM PE=1 SV=2	0.019	1.807	5	1	1	1	1	387	42.1	5	0	1					specific	PALM
FALSE	Medium	Master Protein	P33947	ER lumen protein-retaining receptor 2 OS=Homo sapiens OX=9606 GN=KDELR2 PE=1 SV=1	0.019	1.801	10	1	1	1	1	212	24.4	8.72	0	1					specific	KDELR2
FALSE	Medium	Master Protein	O15260	Surfeit locus protein 4 OS=Homo sapiens OX=9606 GN=SURF4 PE=1 SV=3	0.021	1.793	4	1	1	1	1	269	30.4	7.78	0	1					specific	SURF4
FALSE	Medium	Master Protein	Q86UQ4	ATP-binding cassette sub-family A member 13 OS=Homo sapiens OX=9606 GN=ABCA13 PE=2 SV=3	0.021	1.791	1	1	1	1	1	5058	575.8	6.46	0	1					specific	ABCA13
FALSE	Medium	Master Protein	Q96PV6	Leukocyte receptor cluster member 8 OS=Homo sapiens OX=9606 GN=LENG8 PE=1 SV=3	0.021	1.784	1	1	1	1	1	800	88.1	9.11	0	1					specific	LENG8
FALSE	Medium	Master Protein	Q15910	Histone-lysine N-methyltransferase EZH2 OS=Homo sapiens OX=9606 GN=EZH2 PE=1 SV=2	0.02	1.78	2	1	1	1	1	746	85.3	7.02	0	1					specific	EZH2
FALSE	Medium	Master Protein	Q8NF91	Nesprin-1 OS=Homo sapiens OX=9606 GN=SYNE1 PE=1 SV=4	0.02	1.78	0	1	1	1	1	8797	1010.5	5.53	0	1					specific	SYNE1
FALSE	Medium	Master Protein	Q9UKF5	Disintegrin and metalloproteinase domain-containing protein 29 OS=Homo sapiens OX=9606 GN=ADAM29 PE=1 SV=3	0.02	1.776	2	1	1	1	1	820	92.7	7.4	0	1					specific	ADAM29
FALSE	Medium	Master Protein	Q00587	Cdc42 effector protein 1 OS=Homo sapiens OX=9606 GN=CDC42EP1 PE=1 SV=1	0.021	1.768	4	1	1	1	1	391	40.3	7.15	0	1					specific	CDC42EP1
FALSE	Medium	Master Protein	Q8IVI9	Nostrin OS=Homo sapiens OX=9606 GN=NOSTRIN PE=1 SV=2	0.021	1.763	4	1	1	1	1	506	57.6	8.97	0	1					specific	NOSTRIN
FALSE	Medium	Master Protein	Q86T03	Type 1 phosphatidylinositol 4,5-bisphosphate 4-phosphatase OS=Homo sapiens OX=9606 GN=PIP4P1 PE=1 SV=1	0.021	1.763	4	1	1	1	1	277	29.5	8.91	0	1					specific	PIP4P1
FALSE	Medium	Master Protein	O75190	DnaJ homolog subfamily B member 6 OS=Homo sapiens OX=9606 GN=DNAJB6 PE=1 SV=2	0.021	1.761	5	1	1	1	1	326	36.1	9.16	0	1					specific	DNAJB6
FALSE	Medium	Master Protein	O60216	Double-strand-break repair protein rad21 homolog OS=Homo sapiens OX=9606 GN=RAD21 PE=1 SV=2	0.021	1.749	2	1	1	1	1	631	71.6	4.65	1.61	1					specific	RAD21
FALSE	Medium	Master Protein	Q9HD67	Unconventional myosin-X OS=Homo sapiens OX=9606 GN=MYO10 PE=1 SV=3	0.022	1.747	1	1	1	1	1	2058	237.2	6.21	0	1					specific	MYO10
FALSE	Medium	Master Protein	Q92667	A-kinase anchor protein 1, mitochondrial OS=Homo sapiens OX=9606 GN=AKAP1 PE=1 SV=1	0.022	1.747	1	1	1	1	1	903	97.3	4.94	0	1					specific	AKAP1
FALSE	Medium	Master Protein	Q96BQ5	Coiled-coil domain-containing protein 127 OS=Homo sapiens OX=9606 GN=CCDC127 PE=1 SV=1	0.022	1.744	4	1	1	1	1	260	30.8	9.2	0	1					specific	CCDC127
FALSE	Medium	Master Protein	Q9UBQ5	Eukaryotic translation initiation factor 3 subunit K OS=Homo sapiens OX=9606 GN=EIF3K PE=1 SV=1	0.022	1.743	6	1	1	1	1	218	25	4.93	0	1					specific	EIF3K
FALSE	Medium	Master Protein	Q13501	Sequestosome-1 OS=Homo sapiens OX=9606 GN=SQSTM1 PE=1 SV=1	0.022	1.734	6	1	1	1	1	440	47.7	5.22	0	1					specific	SQSTM1
FALSE	Medium	Master Protein	Q9UKV8	Protein argonaute-2 OS=Homo sapiens OX=9606 GN=AGO2 PE=1 SV=3	0.022	1.731	1	1	1	1	1	859	97.1	9.19	0	1					specific	AGO2
FALSE	Medium	Master Protein	Q09666	Neuroblast differentiation-associated protein AHNAK OS=Homo sapiens OX=9606 GN=AHNAK PE=1 SV=2	0.022	1.73	1	1	2	1	1	5890	628.7	6.15	1.82	1					specific	AHNAK
FALSE	Medium	Master Protein	Q9ULI0	ATPase family AAA domain-containing protein 2B OS=Homo sapiens OX=9606 GN=ATAD2B PE=1 SV=3	0.022	1.726	1	1	1	1	1	1458	164.8	6.8	0	1					specific	ATAD2B
FALSE	Medium	Master Protein	Q9Y5Y2	Cytosolic Fe-S cluster assembly factor NUBP2 OS=Homo sapiens OX=9606 GN=NUBP2 PE=1 SV=1	0.022	1.716	3	1	1	1	1	271	28.8	5.83	0	1					specific	NUBP2
FALSE	Medium	Master Protein	Q9H7N4	Splicing factor, arginine/serine-rich 19 OS=Homo sapiens OX=9606 GN=SCAF1 PE=1 SV=3	0.022	1.71	1	1	1	1	1	1312	139.2	9.25	0	1					specific	SCAF1
FALSE	Medium	Master Protein	Q13627	Dual specificity tyrosine-phosphorylation-regulated kinase 1A OS=Homo sapiens OX=9606 GN=DYRK1A PE=1 SV=2	0.022	1.71	2	1	1	1	1	763	85.5	8.75	0	1					specific	DYRK1A
FALSE	Medium	Master Protein	Q9H425	Uncharacterized protein C1orf198 OS=Homo sapiens OX=9606 GN=C1orf198 PE=1 SV=1	0.022	1.706	4	1	1	1	1	327	36.3	5.72	0	1					nonspecific
FALSE	Medium	Master Protein	Q86VM9	Zinc finger CCCH domain-containing protein 18 OS=Homo sapiens OX=9606 GN=ZC3H18 PE=1 SV=2	0.023	1.702	1	1	1	1	1	953	106.3	8.32	0	1					specific
FALSE	Medium	Master Protein	P51665	26S proteasome non-ATPase regulatory subunit 7 OS=Homo sapiens OX=9606 GN=PSMD7 PE=1 SV=2	0.023	1.7	3	1	1	1	1	324	37	6.77	0	1					specific	PSMD7
FALSE	Medium	Master Protein	Q99569	Plakophilin-4 OS=Homo sapiens OX=9606 GN=PKP4 PE=1 SV=2	0.023	1.699	2	1	1	1	1	1192	131.8	8.94	0	1					specific	PKP4
FALSE	Medium	Master Protein	P67812	Signal peptidase complex catalytic subunit SEC11A OS=Homo sapiens OX=9606 GN=SEC11A PE=1 SV=1	0.023	1.691	4	1	1	1	1	179	20.6	9.48	0	1					specific	SEC11A
FALSE	Medium	Master Protein	P27361	Mitogen-activated protein kinase 3 OS=Homo sapiens OX=9606 GN=MAPK3 PE=1 SV=4	0.023	1.686	2	1	1	1	1	379	43.1	6.74	0	1					specific	MAPK3
FALSE	Medium	Master Protein	P61758	Prefoldin subunit 3 OS=Homo sapiens OX=9606 GN=VBP1 PE=1 SV=4	0.023	1.684	10	1	1	1	1	197	22.6	7.11	0	1					specific	VBP1
FALSE	Medium	Master Protein	Q9UBL3	Set1/Ash2 histone methyltransferase complex subunit ASH2 OS=Homo sapiens OX=9606 GN=ASH2L PE=1 SV=1	0.023	1.681	1	1	1	1	1	628	68.7	5.69	0	1					specific	ASH2L
FALSE	Medium	Master Protein	Q92896	Golgi apparatus protein 1 OS=Homo sapiens OX=9606 GN=GLG1 PE=1 SV=2	0.023	1.673	1	1	1	1	1	1179	134.5	6.9	0	1					specific	GLG1
FALSE	Medium	Master Protein	Q16637	Survival motor neuron protein OS=Homo sapiens OX=9606 GN=SMN1 PE=1 SV=1	0.023	1.673	3	1	1	1	1	294	31.8	6.55	0	1					specific	SMN1
FALSE	Medium	Master Protein	Q15019	Septin-2 OS=Homo sapiens OX=9606 GN=SEPTIN2 PE=1 SV=1	0.023	1.671	2	1	1	1	1	361	41.5	6.6	0	1					specific	SEPTIN2
FALSE	Medium	Master Protein	Q92738	USP6 N-terminal-like protein OS=Homo sapiens OX=9606 GN=USP6NL PE=1 SV=3	0.025	1.666	3	1	1	1	1	828	94	9.07	0	1					nonspecific
FALSE	Medium	Master Protein	O00232	26S proteasome non-ATPase regulatory subunit 12 OS=Homo sapiens OX=9606 GN=PSMD12 PE=1 SV=3	0.025	1.666	3	1	1	1	1	456	52.9	7.65	0	1					nonspecific	PSMD12
FALSE	Medium	Master Protein	Q9H6X2	Anthrax toxin receptor 1 OS=Homo sapiens OX=9606 GN=ANTXR1 PE=1 SV=2	0.025	1.665	2	1	1	1	1	564	62.7	7.61	0	1					nonspecific
FALSE	Medium	Master Protein	O43660	Pleiotropic regulator 1 OS=Homo sapiens OX=9606 GN=PLRG1 PE=1 SV=1	0.025	1.664	5	1	1	1	1	514	57.2	9.17	0	1					nonspecific	PLRG1
FALSE	Medium	Master Protein	Q9GZZ1	N-alpha-acetyltransferase 50 OS=Homo sapiens OX=9606 GN=NAA50 PE=1 SV=1	0.025	1.657	7	1	1	1	1	169	19.4	8.81	0	1					specific	NAA50
FALSE	Medium	Master Protein	Q9HD45	Transmembrane 9 superfamily member 3 OS=Homo sapiens OX=9606 GN=TM9SF3 PE=1 SV=2	0.025	1.652	2	1	1	1	1	589	67.8	7.21	0	1					specific	TM9SF3
FALSE	Medium	Master Protein	Q9H4A5	Golgi phosphoprotein 3-like OS=Homo sapiens OX=9606 GN=GOLPH3L PE=1 SV=1	0.025	1.643	3	1	1	1	1	285	32.7	5.83	0	1					specific	GOLPH3L
FALSE	Medium	Master Protein	Q96D46	60S ribosomal export protein NMD3 OS=Homo sapiens OX=9606 GN=NMD3 PE=1 SV=1	0.025	1.636	6	1	1	1	1	503	57.6	7.14	0	1					specific	NMD3
FALSE	Medium	Master Protein	Q13625	Apoptosis-stimulating of p53 protein 2 OS=Homo sapiens OX=9606 GN=TP53BP2 PE=1 SV=2	0.025	1.635	1	1	1	1	1	1128	125.5	6.07	0	1					nonspecific
FALSE	Medium	Master Protein	Q9C005	Protein dpy-30 homolog OS=Homo sapiens OX=9606 GN=DPY30 PE=1 SV=1	0.028	1.625	11	1	1	1	1	99	11.2	4.88	0	1					nonspecific	DPY30
FALSE	Medium	Master Protein	Q8N567	Zinc finger CCHC domain-containing protein 9 OS=Homo sapiens OX=9606 GN=ZCCHC9 PE=1 SV=2	0.028	1.618	4	1	1	1	1	271	30.5	9.17	0	1					specific	ZCCHC9
FALSE	Medium	Master Protein	Q14168	MAGUK p55 subfamily member 2 OS=Homo sapiens OX=9606 GN=MPP2 PE=1 SV=3	0.028	1.617	2	1	1	1	1	576	64.5	6.77	0	1					specific	MPP2
FALSE	Medium	Master Protein	Q16540	39S ribosomal protein L23, mitochondrial OS=Homo sapiens OX=9606 GN=MRPL23 PE=1 SV=1	0.028	1.615	14	1	1	1	1	153	17.8	9.69	0	1					specific	MRPL23
FALSE	Medium	Master Protein	O95477	Phospholipid-transporting ATPase ABCA1 OS=Homo sapiens OX=9606 GN=ABCA1 PE=1 SV=3	0.028	1.615	0	1	1	1	1	2261	254.1	6.86	0	1					specific	ABCA1
FALSE	Medium	Master Protein	Q96BJ3	Axin interactor, dorsalization-associated protein OS=Homo sapiens OX=9606 GN=AIDA PE=1 SV=1	0.028	1.61	3	1	1	1	1	306	35	6.55	1.64	1					specific	AIDA
FALSE	Medium	Master Protein	Q14202	Zinc finger MYM-type protein 3 OS=Homo sapiens OX=9606 GN=ZMYM3 PE=1 SV=2	0.028	1.605	1	1	1	1	1	1370	152.3	6.35	0	1					specific	ZMYM3
FALSE	Medium	Master Protein	Q9NXE8	Pre-mRNA-splicing factor CWC25 homolog OS=Homo sapiens OX=9606 GN=CWC25 PE=1 SV=1	0.028	1.605	2	1	1	1	1	425	49.6	10.18	0	1					specific	CWC25
FALSE	Medium	Master Protein	P55196	Afadin OS=Homo sapiens OX=9606 GN=AFDN PE=1 SV=3	0.029	1.6	1	1	1	1	1	1824	206.7	6.47	0	1					specific	AFDN
FALSE	Medium	Master Protein	Q15555	Microtubule-associated protein RP/EB family member 2 OS=Homo sapiens OX=9606 GN=MAPRE2 PE=1 SV=1	0.029	1.588	4	1	1	1	1	327	37	5.57	0	1					specific	MAPRE2
FALSE	Medium	Master Protein	A5PLK6	Regulator of G-protein signaling protein-like OS=Homo sapiens OX=9606 GN=RGSL1 PE=2 SV=1	0.029	1.583	2	1	1	1	1	1076	125.6	9.01	0	1					specific	RGSL1
FALSE	Medium	Master Protein	Q9UN81	LINE-1 retrotransposable element ORF1 protein OS=Homo sapiens OX=9606 GN=L1RE1 PE=1 SV=1	0.029	1.578	4	1	1	1	1	338	40	9.51	0	1					specific	L1RE1
FALSE	Medium	Master Protein	Q8N999	Uncharacterized protein C12orf29 OS=Homo sapiens OX=9606 GN=C12orf29 PE=1 SV=2	0.029	1.573	5	1	1	1	1	325	37.5	7.06	0	1					specific	C12orf29
FALSE	Medium	Master Protein	Q7Z5H4	Vomeronasal type-1 receptor 5 OS=Homo sapiens OX=9606 GN=VN1R5 PE=2 SV=2	0.029	1.57	2	1	1	1	1	357	40.8	9.2	0	1					specific	VN1R5
FALSE	Medium	Master Protein	P46779	60S ribosomal protein L28 OS=Homo sapiens OX=9606 GN=RPL28 PE=1 SV=3	0.029	1.566	6	1	1	1	1	137	15.7	12.02	0	1					specific	RPL28
FALSE	Medium	Master Protein	O95905	Protein ecdysoneless homolog OS=Homo sapiens OX=9606 GN=ECD PE=1 SV=1	0.029	1.559	2	1	1	1	1	644	72.7	4.87	0	1					specific	ECD
FALSE	Medium	Master Protein	Q6W2J9	BCL-6 corepressor OS=Homo sapiens OX=9606 GN=BCOR PE=1 SV=1	0.03	1.547	1	1	1	1	1	1755	192.1	6.48	0	1					specific	BCOR
FALSE	Medium	Master Protein	Q99661	Kinesin-like protein KIF2C OS=Homo sapiens OX=9606 GN=KIF2C PE=1 SV=2	0.03	1.546	2	1	1	1	1	725	81.3	7.83	0	1					nonspecific
FALSE	Medium	Master Protein	Q8IXJ9	Polycomb group protein ASXL1 OS=Homo sapiens OX=9606 GN=ASXL1 PE=1 SV=4	0.031	1.536	1	1	1	1	1	1541	165.3	6.21	0	1					nonspecific	ASXL1
FALSE	Medium	Master Protein	Q8IXM3	39S ribosomal protein L41, mitochondrial OS=Homo sapiens OX=9606 GN=MRPL41 PE=1 SV=1	0.031	1.534	11	1	1	1	1	137	15.4	9.57	0	1					specific	MRPL41
FALSE	Medium	Master Protein	Q14241	Elongin-A OS=Homo sapiens OX=9606 GN=ELOA PE=1 SV=2	0.031	1.531	2	1	1	1	1	798	89.9	9.57	0	1					specific	ELOA
FALSE	Medium	Master Protein	Q9H792	Inactive tyrosine-protein kinase PEAK1 OS=Homo sapiens OX=9606 GN=PEAK1 PE=1 SV=4	0.031	1.525	1	1	1	1	1	1746	193	6.89	0	1					specific	PEAK1
FALSE	Medium	Master Protein	Q9UPN3	Microtubule-actin cross-linking factor 1, isoforms 1/2/3/5 OS=Homo sapiens OX=9606 GN=MACF1 PE=1 SV=4	0.032	1.524	0	1	1	1	1	7388	837.8	5.39	0	1					specific	MACF1
FALSE	Medium	Master Protein	Q9NWU2	Glucose-induced degradation protein 8 homolog OS=Homo sapiens OX=9606 GN=GID8 PE=1 SV=1	0.033	1.516	5	1	1	1	1	228	26.7	4.97	0	1					specific	GID8
FALSE	Medium	Master Protein	Q12860	Contactin-1 OS=Homo sapiens OX=9606 GN=CNTN1 PE=1 SV=1	0.033	1.514	2	1	1	1	1	1018	113.2	5.9	0	1					specific	CNTN1
FALSE	Medium	Master Protein	Q9BRX2	Protein pelota homolog OS=Homo sapiens OX=9606 GN=PELO PE=1 SV=2	0.036	1.486	3	1	1	1	1	385	43.3	6.34	0	1					specific	PELO
FALSE	Medium	Master Protein	P28838	Cytosol aminopeptidase OS=Homo sapiens OX=9606 GN=LAP3 PE=1 SV=3	0.036	1.483	2	1	1	1	1	519	56.1	7.93	0	1					specific	LAP3
FALSE	Medium	Master Protein	Q9UKN8	General transcription factor 3C polypeptide 4 OS=Homo sapiens OX=9606 GN=GTF3C4 PE=1 SV=2	0.037	1.481	1	1	1	1	1	822	91.9	6.65	0	1					specific	GTF3C4
FALSE	Medium	Master Protein	P50150	Guanine nucleotide-binding protein G(I)/G(S)/G(O) subunit gamma-4 OS=Homo sapiens OX=9606 GN=GNG4 PE=1 SV=1	0.037	1.468	21	1	1	1	1	75	8.4	7.08	0	1					specific	GNG4
FALSE	Medium	Master Protein	Q9NXR8	Inhibitor of growth protein 3 OS=Homo sapiens OX=9606 GN=ING3 PE=1 SV=2	0.037	1.467	5	1	1	1	1	418	46.7	6.27	0	1					specific	ING3
FALSE	Medium	Master Protein	Q9UPN7	Serine/threonine-protein phosphatase 6 regulatory subunit 1 OS=Homo sapiens OX=9606 GN=PPP6R1 PE=1 SV=5	0.038	1.459	3	1	1	1	1	881	96.7	4.55	0	1					specific	PPP6R1
FALSE	Medium	Master Protein	P21912	Succinate dehydrogenase [ubiquinone] iron-sulfur subunit, mitochondrial OS=Homo sapiens OX=9606 GN=SDHB PE=1 SV=3	0.038	1.457	4	1	1	1	1	280	31.6	8.76	0	1					specific	SDHB
FALSE	Medium	Master Protein	Q9H444	Charged multivesicular body protein 4b OS=Homo sapiens OX=9606 GN=CHMP4B PE=1 SV=1	0.039	1.447	7	1	1	1	1	224	24.9	4.82	0	1					specific	CHMP4B
FALSE	Medium	Master Protein	Q8TAD7	Overexpressed in colon carcinoma 1 protein OS=Homo sapiens OX=9606 GN=OCC1 PE=1 SV=2	0.039	1.447	22	1	1	1	1	63	6.4	6.57	0	1					specific	OCC1
FALSE	Medium	Master Protein	Q7Z6E9	E3 ubiquitin-protein ligase RBBP6 OS=Homo sapiens OX=9606 GN=RBBP6 PE=1 SV=1	0.039	1.445	2	1	1	1	1	1792	201.4	9.64	0	1					specific	RBBP6
FALSE	Medium	Master Protein	Q96L92	Sorting nexin-27 OS=Homo sapiens OX=9606 GN=SNX27 PE=1 SV=2	0.039	1.444	2	1	1	1	1	541	61.2	6.49	0	1					specific	SNX27
FALSE	Medium	Master Protein	P26640	Valine--tRNA ligase OS=Homo sapiens OX=9606 GN=VARS1 PE=1 SV=4	0.039	1.444	1	1	1	1	1	1264	140.4	7.59	0	1					specific	VARS1
FALSE	Medium	Master Protein	O43150	Arf-GAP with SH3 domain, ANK repeat and PH domain-containing protein 2 OS=Homo sapiens OX=9606 GN=ASAP2 PE=1 SV=3	0.042	1.441	1	1	1	1	1	1006	111.6	6.68	0	1					specific	ASAP2
FALSE	Medium	Master Protein	P04156	Major prion protein OS=Homo sapiens OX=9606 GN=PRNP PE=1 SV=1	0.042	1.437	5	1	1	1	1	253	27.6	9	0	1					specific	PRNP
FALSE	Medium	Master Protein	Q16658	Fascin OS=Homo sapiens OX=9606 GN=FSCN1 PE=1 SV=3	0.042	1.43	2	1	1	1	1	493	54.5	7.24	0	1					specific	FSCN1
FALSE	Medium	Master Protein	Q9UGC6	Regulator of G-protein signaling 17 OS=Homo sapiens OX=9606 GN=RGS17 PE=1 SV=2	0.042	1.428	11	1	1	1	1	210	24.3	5.71	0	1					specific	RGS17
FALSE	Medium	Master Protein	P24539	ATP synthase F(0) complex subunit B1, mitochondrial OS=Homo sapiens OX=9606 GN=ATP5PB PE=1 SV=2	0.042	1.42	3	1	1	1	1	256	28.9	9.36	0	1					specific	ATP5PB
FALSE	Medium	Master Protein	P14635	G2/mitotic-specific cyclin-B1 OS=Homo sapiens OX=9606 GN=CCNB1 PE=1 SV=1	0.043	1.406	4	1	1	1	1	433	48.3	7.47	0	1					specific	CCNB1
FALSE	Medium	Master Protein	Q9P1Z0	Zinc finger and BTB domain-containing protein 4 OS=Homo sapiens OX=9606 GN=ZBTB4 PE=1 SV=3	0.044	1.393	1	1	1	1	1	1013	105	8.37	0	1					specific	ZBTB4
FALSE	Medium	Master Protein	Q9UMR2	ATP-dependent RNA helicase DDX19B OS=Homo sapiens OX=9606 GN=DDX19B PE=1 SV=1	0.044	1.393	3	1	1	1	1	479	53.9	6.3	0	1					specific	DDX19B
FALSE	Medium	Master Protein	P61923	Coatomer subunit zeta-1 OS=Homo sapiens OX=9606 GN=COPZ1 PE=1 SV=1	0.044	1.389	13	1	1	1	1	177	20.2	4.81	0	1					specific	COPZ1
FALSE	Medium	Master Protein	P02751	Fibronectin OS=Homo sapiens OX=9606 GN=FN1 PE=1 SV=5	0.044	1.388	0	1	1	1	1	2477	272.2	5.5	0	1					specific	FN1
FALSE	Medium	Master Protein	P27707	Deoxycytidine kinase OS=Homo sapiens OX=9606 GN=DCK PE=1 SV=1	0.044	1.382	3	1	1	1	1	260	30.5	5.21	0	1					specific	DCK
FALSE	Medium	Master Protein	O76003	Glutaredoxin-3 OS=Homo sapiens OX=9606 GN=GLRX3 PE=1 SV=2	0.044	1.38	8	1	1	1	1	335	37.4	5.39	0	1					specific	GLRX3
FALSE	Medium	Master Protein	O60341	Lysine-specific histone demethylase 1A OS=Homo sapiens OX=9606 GN=KDM1A PE=1 SV=2	0.044	1.374	3	1	1	1	1	852	92.8	6.52	0	1					specific	KDM1A
FALSE	Medium	Master Protein	Q86W92	Liprin-beta-1 OS=Homo sapiens OX=9606 GN=PPFIBP1 PE=1 SV=2	0.046	1.368	1	1	1	1	1	1011	114	5.55	0	1					specific	PPFIBP1
FALSE	Medium	Master Protein	Q9UKU0	Long-chain-fatty-acid--CoA ligase 6 OS=Homo sapiens OX=9606 GN=ACSL6 PE=1 SV=4	0.046	1.366	1	1	1	1	1	697	77.7	7.43	0	1					specific	ACSL6
FALSE	Medium	Master Protein	O14730	Serine/threonine-protein kinase RIO3 OS=Homo sapiens OX=9606 GN=RIOK3 PE=1 SV=2	0.047	1.36	4	1	1	1	1	519	59.1	5.76	0	1					specific	RIOK3
FALSE	Medium	Master Protein	O95819	Mitogen-activated protein kinase kinase kinase kinase 4 OS=Homo sapiens OX=9606 GN=MAP4K4 PE=1 SV=2	0.047	1.356	2	1	1	1	1	1239	142	7.46	0	1					specific	MAP4K4
FALSE	Medium	Master Protein	P14927	Cytochrome b-c1 complex subunit 7 OS=Homo sapiens OX=9606 GN=UQCRB PE=1 SV=2	0.048	1.353	6	1	1	1	1	111	13.5	8.78	0	1					specific	UQCRB
FALSE	Medium	Master Protein	Q7Z4H3	HD domain-containing protein 2 OS=Homo sapiens OX=9606 GN=HDDC2 PE=1 SV=1	0.048	1.35	3	1	1	1	1	204	23.4	5.49	0	1					specific	HDDC2
FALSE	Medium	Master Protein	O95251	Histone acetyltransferase KAT7 OS=Homo sapiens OX=9606 GN=KAT7 PE=1 SV=1	0.049	1.348	2	1	1	1	1	611	70.6	8.85	0	1					specific	KAT7
FALSE	Medium	Master Protein	Q9Y5B6	PAX3- and PAX7-binding protein 1 OS=Homo sapiens OX=9606 GN=PAXBP1 PE=1 SV=2	0.049	1.344	1	1	1	1	1	917	104.7	5.68	0	1					specific	PAXBP1
FALSE	Low	Master Protein	Q9UGY1	Nucleolar protein 12 OS=Homo sapiens OX=9606 GN=NOL12 PE=1 SV=1	0.05	1.336	4	1	1	1	1	213	24.6	10.23	0	1					specific	NOL12
FALSE	Low	Master Protein	O95372	Acyl-protein thioesterase 2 OS=Homo sapiens OX=9606 GN=LYPLA2 PE=1 SV=1	0.05	1.336	11	1	1	1	1	231	24.7	7.23	0	1					specific	LYPLA2
FALSE	Low	Master Protein	Q9NS86	LanC-like protein 2 OS=Homo sapiens OX=9606 GN=LANCL2 PE=1 SV=1	0.05	1.331	4	1	1	1	1	450	50.8	7.43	0	1					specific	LANCL2
FALSE	Low	Master Protein	O00442	RNA 3'-terminal phosphate cyclase OS=Homo sapiens OX=9606 GN=RTCA PE=1 SV=1	0.05	1.331	4	1	1	1	1	366	39.3	7.85	0	1					specific	RTCA
FALSE	Low	Master Protein	Q96FF9	Sororin OS=Homo sapiens OX=9606 GN=CDCA5 PE=1 SV=1	0.051	1.326	8	1	1	1	1	252	27.6	9.61	0	1					specific	CDCA5
FALSE	Low	Master Protein	Q9P031	Thyroid transcription factor 1-associated protein 26 OS=Homo sapiens OX=9606 GN=CCDC59 PE=1 SV=2	0.051	1.322	4	1	1	1	1	241	28.7	9.88	0	1					specific	CCDC59
FALSE	Low	Master Protein	Q9NTK5	Obg-like ATPase 1 OS=Homo sapiens OX=9606 GN=OLA1 PE=1 SV=2	0.052	1.32	3	1	1	1	1	396	44.7	7.81	0	1					specific	OLA1
FALSE	Low	Master Protein	O75665	Oral-facial-digital syndrome 1 protein OS=Homo sapiens OX=9606 GN=OFD1 PE=1 SV=1	0.054	1.314	1	1	1	1	1	1012	116.6	6.1	0	1					specific	OFD1
FALSE	Low	Master Protein	Q16831	Uridine phosphorylase 1 OS=Homo sapiens OX=9606 GN=UPP1 PE=1 SV=1	0.054	1.313	2	1	1	1	1	310	33.9	7.88	0	1					specific	UPP1
FALSE	Low	Master Protein	O95563	Mitochondrial pyruvate carrier 2 OS=Homo sapiens OX=9606 GN=MPC2 PE=1 SV=1	0.054	1.306	9	1	1	1	1	127	14.3	10.43	0	1					specific	MPC2
FALSE	Low	Master Protein	Q9HCC0	Methylcrotonoyl-CoA carboxylase beta chain, mitochondrial OS=Homo sapiens OX=9606 GN=MCCC2 PE=1 SV=1	0.054	1.304	2	1	1	1	1	563	61.3	7.68	0	1					specific	MCCC2
FALSE	Low	Master Protein	P40222	Alpha-taxilin OS=Homo sapiens OX=9606 GN=TXLNA PE=1 SV=3	0.054	1.304	2	1	1	1	1	546	61.9	6.52	0	1					specific	TXLNA
FALSE	Low	Master Protein	P14854	Cytochrome c oxidase subunit 6B1 OS=Homo sapiens OX=9606 GN=COX6B1 PE=1 SV=2	0.054	1.303	13	1	1	1	1	86	10.2	7.05	0	1					specific	COX6B1
FALSE	Low	Master Protein	O60828	Polyglutamine-binding protein 1 OS=Homo sapiens OX=9606 GN=PQBP1 PE=1 SV=1	0.054	1.303	9	1	1	1	1	265	30.5	6.33	0	1					specific	PQBP1
FALSE	Low	Master Protein	Q9P2J3	Kelch-like protein 9 OS=Homo sapiens OX=9606 GN=KLHL9 PE=1 SV=2	0.056	1.296	3	1	1	1	1	617	69.4	6.35	0	1					specific	KLHL9
FALSE	Low	Master Protein	O75489	NADH dehydrogenase [ubiquinone] iron-sulfur protein 3, mitochondrial OS=Homo sapiens OX=9606 GN=NDUFS3 PE=1 SV=1	0.056	1.293	6	1	1	1	1	264	30.2	7.5	0	1					specific	NDUFS3
FALSE	Low	Master Protein	Q92567	Protein FAM168A OS=Homo sapiens OX=9606 GN=FAM168A PE=1 SV=2	0.056	1.285	7	1	1	1	1	244	26.2	8.98	0	1					specific	FAM168A
FALSE	Low	Master Protein	O00116	Alkyldihydroxyacetonephosphate synthase, peroxisomal OS=Homo sapiens OX=9606 GN=AGPS PE=1 SV=1	0.056	1.284	2	1	1	1	1	658	72.9	7.34	0	1					specific	AGPS
FALSE	Low	Master Protein	Q14331	Protein FRG1 OS=Homo sapiens OX=9606 GN=FRG1 PE=1 SV=1	0.056	1.279	5	1	1	1	1	258	29.2	9.01	0	1					specific	FRG1
FALSE	Low	Master Protein	P56556	NADH dehydrogenase [ubiquinone] 1 alpha subcomplex subunit 6 OS=Homo sapiens OX=9606 GN=NDUFA6 PE=1 SV=4	0.06	1.266	9	1	1	1	1	128	15.1	9.98	0	1					specific	NDUFA6
FALSE	Low	Master Protein	Q96DF8	Splicing factor ESS-2 homolog OS=Homo sapiens OX=9606 GN=ESS2 PE=1 SV=1	0.06	1.265	3	1	1	1	1	476	52.5	7.56	0	1					specific	ESS2
FALSE	Low	Master Protein	O75794	Cell division cycle protein 123 homolog OS=Homo sapiens OX=9606 GN=CDC123 PE=1 SV=1	0.061	1.259	4	1	1	1	1	336	39.1	4.81	0	1					specific	CDC123
FALSE	Low	Master Protein	A6NE01	Protein FAM186A OS=Homo sapiens OX=9606 GN=FAM186A PE=2 SV=3	0.061	1.257	1	1	1	1	1	2351	262.6	8.6	0	1					specific	FAM186A
FALSE	Low	Master Protein	O75323	Protein NipSnap homolog 2 OS=Homo sapiens OX=9606 GN=NIPSNAP2 PE=1 SV=1	0.061	1.246	2	1	1	1	1	286	33.7	9.36	0	1					specific	NIPSNAP2
FALSE	Low	Master Protein	Q9Y2G8	DnaJ homolog subfamily C member 16 OS=Homo sapiens OX=9606 GN=DNAJC16 PE=2 SV=3	0.062	1.243	1	1	1	1	1	782	90.5	7.12	0	1					specific	DNAJC16
FALSE	Low	Master Protein	Q69YH5	Cell division cycle-associated protein 2 OS=Homo sapiens OX=9606 GN=CDCA2 PE=1 SV=2	0.063	1.239	2	1	1	1	1	1023	112.6	8.4	0	1					specific	CDCA2
FALSE	Low	Master Protein	Q9H246	Uncharacterized protein C1orf21 OS=Homo sapiens OX=9606 GN=C1orf21 PE=1 SV=1	0.063	1.232	8	1	1	1	1	121	13.9	5.22	0	1					nonspecific
FALSE	Low	Master Protein	O75683	Surfeit locus protein 6 OS=Homo sapiens OX=9606 GN=SURF6 PE=1 SV=3	0.063	1.232	2	1	1	1	1	361	41.4	10.64	0	1					nonspecific	SURF6
FALSE	Low	Master Protein	O95180	Voltage-dependent T-type calcium channel subunit alpha-1H OS=Homo sapiens OX=9606 GN=CACNA1H PE=1 SV=4	0.063	1.225	1	1	1	1	1	2353	259	7.37	0	1					specific	CACNA1H
FALSE	Low	Master Protein	Q15417	Calponin-3 OS=Homo sapiens OX=9606 GN=CNN3 PE=1 SV=1	0.064	1.219	3	1	1	1	1	329	36.4	6.05	0	1					specific	CNN3
FALSE	Low	Master Protein	O00763	Acetyl-CoA carboxylase 2 OS=Homo sapiens OX=9606 GN=ACACB PE=1 SV=3	0.064	1.219	0	1	1	1	1	2458	276.4	6.49	0	1					specific	ACACB
FALSE	Low	Master Protein	Q9UMW8	Ubl carboxyl-terminal hydrolase 18 OS=Homo sapiens OX=9606 GN=USP18 PE=1 SV=1	0.066	1.216	9	1	1	1	1	372	43	7.8	0	1					specific	USP18
FALSE	Low	Master Protein	Q96JQ0	Protocadherin-16 OS=Homo sapiens OX=9606 GN=DCHS1 PE=1 SV=1	0.066	1.215	0	1	1	1	1	3298	346	4.94	0	1					nonspecific
FALSE	Low	Master Protein	P19623	Spermidine synthase OS=Homo sapiens OX=9606 GN=SRM PE=1 SV=1	0.066	1.214	4	1	1	1	1	302	33.8	5.49	0	1					nonspecific	SRM
FALSE	Low	Master Protein	P62273	40S ribosomal protein S29 OS=Homo sapiens OX=9606 GN=RPS29 PE=1 SV=2	0.066	1.208	14	1	1	1	1	56	6.7	10.13	0	1					specific	RPS29
FALSE	Low	Master Protein	Q9Y5V3	Melanoma-associated antigen D1 OS=Homo sapiens OX=9606 GN=MAGED1 PE=1 SV=3	0.066	1.205	1	1	1	1	1	778	86.1	5.83	0	1					specific	MAGED1
FALSE	Low	Master Protein	Q8TEQ6	Gem-associated protein 5 OS=Homo sapiens OX=9606 GN=GEMIN5 PE=1 SV=3	0.066	1.199	1	1	1	1	1	1508	168.5	6.62	0	1					specific	GEMIN5
FALSE	Low	Master Protein	Q86YE8	Zinc finger protein 573 OS=Homo sapiens OX=9606 GN=ZNF573 PE=2 SV=4	0.066	1.197	1	1	1	1	1	665	78.1	9.16	0	1					nonspecific
FALSE	Low	Master Protein	Q07065	Cytoskeleton-associated protein 4 OS=Homo sapiens OX=9606 GN=CKAP4 PE=1 SV=2	0.066	1.197	2	1	1	1	1	602	66	5.92	0	1					nonspecific	CKAP4
FALSE	Low	Master Protein	Q99942	E3 ubiquitin-protein ligase RNF5 OS=Homo sapiens OX=9606 GN=RNF5 PE=1 SV=1	0.066	1.196	14	1	1	1	1	180	19.9	6.65	0	1					specific	RNF5
FALSE	Low	Master Protein	P62875	DNA-directed RNA polymerases I, II, and III subunit RPABC5 OS=Homo sapiens OX=9606 GN=POLR2L PE=1 SV=1	0.067	1.191	45	1	1	1	1	67	7.6	7.77	0	1					specific	POLR2L
FALSE	Low	Master Protein	A6NMB1	Sialic acid-binding Ig-like lectin 16 OS=Homo sapiens OX=9606 GN=SIGLEC16 PE=2 SV=3	0.067	1.189	2	1	1	1	1	481	53	9.03	0	1					specific	SIGLEC16
FALSE	Low	Master Protein	P30044	Peroxiredoxin-5, mitochondrial OS=Homo sapiens OX=9606 GN=PRDX5 PE=1 SV=4	0.066	1.189	5	1	1	1	1	214	22.1	8.7	0	1					specific	PRDX5
FALSE	Low	Master Protein	Q14590	Zinc finger protein 235 OS=Homo sapiens OX=9606 GN=ZNF235 PE=2 SV=3	0.066	1.189	2	1	1	1	1	738	83.9	8.56	0	1					specific	ZNF235
FALSE	Low	Master Protein	Q6NUK4	Receptor expression-enhancing protein 3 OS=Homo sapiens OX=9606 GN=REEP3 PE=1 SV=1	0.067	1.184	13	1	1	1	1	255	29.2	9.57	0	1					specific	REEP3
FALSE	Low	Master Protein	Q9GZS3	WD repeat-containing protein 61 OS=Homo sapiens OX=9606 GN=WDR61 PE=1 SV=1	0.067	1.183	4	1	1	1	1	305	33.6	5.47	0	1					specific	WDR61
FALSE	Low	Master Protein	O00488	Zinc finger protein 593 OS=Homo sapiens OX=9606 GN=ZNF593 PE=1 SV=2	0.067	1.18	10	1	1	1	1	134	15.2	9.82	0	1					specific	ZNF593
FALSE	Low	Master Protein	Q70EL1	Inactive ubiquitin carboxyl-terminal hydrolase 54 OS=Homo sapiens OX=9606 GN=USP54 PE=1 SV=4	0.07	1.167	1	1	1	1	1	1684	187.3	7.28	0	1					specific	USP54
FALSE	Low	Master Protein	Q9H900	Protein zwilch homolog OS=Homo sapiens OX=9606 GN=ZWILCH PE=1 SV=2	0.07	1.166	3	1	1	1	1	591	67.2	6.27	0	1					specific	ZWILCH
FALSE	Low	Master Protein	Q8WVD3	E3 ubiquitin-protein ligase RNF138 OS=Homo sapiens OX=9606 GN=RNF138 PE=1 SV=1	0.07	1.165	4	1	1	1	1	245	28.2	6.93	0	1					specific	RNF138
FALSE	Low	Master Protein	P51788	Chloride channel protein 2 OS=Homo sapiens OX=9606 GN=CLCN2 PE=1 SV=2	0.071	1.164	1	1	1	1	1	898	98.5	8.38	0	1					specific	CLCN2
FALSE	Low	Master Protein	Q9UPU7	TBC1 domain family member 2B OS=Homo sapiens OX=9606 GN=TBC1D2B PE=1 SV=2	0.07	1.163	1	1	1	1	1	963	109.8	6.16	0	1					specific	TBC1D2B
FALSE	Low	Master Protein	Q8NDY3	[Protein ADP-ribosylarginine] hydrolase-like protein 1 OS=Homo sapiens OX=9606 GN=ADPRHL1 PE=2 SV=1	0.071	1.162	2	1	1	1	1	354	40.1	5.85	0	1					specific	ADPRHL1
FALSE	Low	Master Protein	Q6IWH7	Anoctamin-7 OS=Homo sapiens OX=9606 GN=ANO7 PE=1 SV=2	0.071	1.161	1	1	1	1	1	933	105.5	7.87	0	1					specific	ANO7
FALSE	Low	Master Protein	P14384	Carboxypeptidase M OS=Homo sapiens OX=9606 GN=CPM PE=1 SV=2	0.072	1.153	2	1	1	1	1	443	50.5	7.36	0	1					specific	CPM
FALSE	Low	Master Protein	Q9NP97	Dynein light chain roadblock-type 1 OS=Homo sapiens OX=9606 GN=DYNLRB1 PE=1 SV=3	0.072	1.151	22	1	1	1	1	96	10.9	7.25	0	1					specific	DYNLRB1
FALSE	Low	Master Protein	P49750	YLP motif-containing protein 1 OS=Homo sapiens OX=9606 GN=YLPM1 PE=1 SV=4	0.072	1.149	1	1	1	1	1	2146	241.5	6.55	0	1					specific	YLPM1
FALSE	Low	Master Protein	P29372	DNA-3-methyladenine glycosylase OS=Homo sapiens OX=9606 GN=MPG PE=1 SV=3	0.074	1.145	5	1	1	1	1	298	32.8	9.57	0	1					specific	MPG
FALSE	Low	Master Protein	P98170	E3 ubiquitin-protein ligase XIAP OS=Homo sapiens OX=9606 GN=XIAP PE=1 SV=2	0.075	1.14	4	1	1	1	1	497	56.6	6.65	0	1					specific	XIAP
FALSE	Low	Master Protein	Q9BQB6	Vitamin K epoxide reductase complex subunit 1 OS=Homo sapiens OX=9606 GN=VKORC1 PE=1 SV=1	0.075	1.14	8	1	1	1	1	163	18.2	9.36	0	1					specific	VKORC1
FALSE	Low	Master Protein	Q12983	BCL2/adenovirus E1B 19 kDa protein-interacting protein 3 OS=Homo sapiens OX=9606 GN=BNIP3 PE=1 SV=3	0.076	1.139	4	1	1	1	1	259	27.8	7.17	0	1					specific	BNIP3
FALSE	Low	Master Protein	Q96QZ7	Membrane-associated guanylate kinase, WW and PDZ domain-containing protein 1 OS=Homo sapiens OX=9606 GN=MAGI1 PE=1 SV=3	0.079	1.13	1	1	1	1	1	1491	164.5	7.58	0	1					specific	MAGI1
FALSE	Low	Master Protein	A2A2Z9	Ankyrin repeat domain-containing protein 18B OS=Homo sapiens OX=9606 GN=ANKRD18B PE=1 SV=1	0.079	1.129	1	1	1	1	1	1011	118.2	8.15	0	1					specific	ANKRD18B
FALSE	Low	Master Protein	Q9UPN6	SR-related and CTD-associated factor 8 OS=Homo sapiens OX=9606 GN=SCAF8 PE=1 SV=1	0.079	1.122	1	1	1	1	1	1271	140.4	8.29	0	1					specific	SCAF8
FALSE	Low	Master Protein	P12273	Prolactin-inducible protein OS=Homo sapiens OX=9606 GN=PIP PE=1 SV=1	0.079	1.121	8	1	1	1	1	146	16.6	8.05	0	1					specific	PIP
FALSE	Low	Master Protein	Q9NRF9	DNA polymerase epsilon subunit 3 OS=Homo sapiens OX=9606 GN=POLE3 PE=1 SV=1	0.081	1.117	7	1	1	1	1	147	16.8	4.74	0	1					specific	POLE3
FALSE	Low	Master Protein	Q96B23	Uncharacterized protein C18orf25 OS=Homo sapiens OX=9606 GN=C18orf25 PE=1 SV=3	0.082	1.113	3	1	1	1	1	404	43.4	4.88	0	1					specific	C18orf25
FALSE	Low	Master Protein	Q53GL0	Pleckstrin homology domain-containing family O member 1 OS=Homo sapiens OX=9606 GN=PLEKHO1 PE=1 SV=2	0.084	1.107	4	1	1	1	1	409	46.2	8.82	0	1					specific	PLEKHO1
FALSE	Low	Master Protein	P22695	Cytochrome b-c1 complex subunit 2, mitochondrial OS=Homo sapiens OX=9606 GN=UQCRC2 PE=1 SV=3	0.084	1.106	4	1	1	1	1	453	48.4	8.63	0	1					specific	UQCRC2
FALSE	Low	Master Protein	Q8IX12	Cell division cycle and apoptosis regulator protein 1 OS=Homo sapiens OX=9606 GN=CCAR1 PE=1 SV=2	0.084	1.105	3	1	1	1	1	1150	132.7	5.76	0	1					specific	CCAR1
FALSE	Low	Master Protein	O95149	Snurportin-1 OS=Homo sapiens OX=9606 GN=SNUPN PE=1 SV=1	0.084	1.105	8	1	1	1	1	360	41.1	6.64	0	1					nonspecific
FALSE	Low	Master Protein	P25786	Proteasome subunit alpha type-1 OS=Homo sapiens OX=9606 GN=PSMA1 PE=1 SV=1	0.085	1.101	4	1	1	1	1	263	29.5	6.61	0	1					nonspecific	PSMA1
