# Supplementary material for: ATM–ESCO2–SMC3 axis promotes 53BP1 recruitment in response to DNA damage and safeguards genome integrity by stabilizing cohesin complex
Source: Nucleic Acids Res. 2023 Jun 28;51(14):7376–91. doi: 10.1093/nar/gkad533 (PMC10415120; doi:10.1093/nar/gkad533)
Supplement: gkad533_Supplemental_Files [file gkad533_supplemental_files.zip › Supplementary Table S3.xlsx]

## Sheet: 53BP1
	WT			ESCO2 KD
	Ct	Ct		Ct	Ct
	input	ChIP		input	ChIP
chr22-1#1	22.35	31.36		20.03	31.13
	22.13	32.25		20.04	31.67
	22.3	31.43		20.17	31.76
chr22-1#2	22.37	31.55		21.13	33.29
	22.13	32.01		20.9	32.15
	22.27	31.79		21.09	31.84
chr22-1#3	22.57	31.15		21.05	31.4
	22.27	31.16		20.7	31.01
	22.51	31.23		20.89	30.45
chr22-2#1	24.3	32.48		21.25	30.5
	24.23	32.5		21.39	31.44
	24.45	32.41		21.3	30.59
chr22-2#2	24.2	32.89		22.47	32.51
	24.19	32.36		22.19	32.57
	24.16	32.78		22.56	33.35
chr22-2#3	24.6	31.51		22.43	31.56
	24.24	31.44		22.36	31.41
	24.26	31.7		22.46	31.11
chr1-6#1	23.05	31.39		21.28	29.86
	22.67	31.23		21.39	30.07
	22.26	30.83		21.28	30.05
chr1-6#2	22.65	30.28		21.38	31.32
	22.42	29.92		21.18	31.93
	22.57	30.66		21.38	32.8
chr1-6#3	22.53	30.22		21.81	31.03
	23.31	30.64		21.34	30.62
	23.31	29.91		21.48	30.63
chr1-8#1	25.88	34.33		21.77	31.11
	25.63	34.92		21.78	32.72
	25.79	34.05		21.76	32.26
chr1-8#2	26.14	33.71		24.49	36.21
	25.49	33.61		24.25	36.1
	25.82	33.93		24.61	35.08
chr1-8#3	25.39	34.07		24.6	34.02
	25.15	33.8		24.63	34.34
	25.2	33.26		24.96	34.46
chr6-12#1	23.25	31.75		20.86	30.79
	22.94	31.79		20.9	30.61
	23.12	31.63		20.83	30.63
chr6-12#2	23.29	31.96		21.88	32.5
	23.19	31.45		21.46	33.45
	23.26	31.43		21.8	33.63
chr6-12#3	22.93	31.35		21.77	30.9
	22.59	31.18		21.61	31.84
	22.8	30.86		21.96	30.77

## Sheet: ac-SMC3
	WT			KD
	Ct	Ct		Ct	Ct
	input	ChIP		input	ChIP
chr22-1#1	21.09	31.4		20.42	31.72
	21.13	32.29		20.39	31.18
	21.04	31.85		20.3	32.5
chr22-1#2	20.86	31.36		20.2	31.42
	20.95	31.69		20.21	31.85
	20.95	30.9		20.26	29.57
chr22-1#3	21.03	29.73		20.24	30.22
	21.01	30.71		20.25	30.23
	20.96	30.05		20.19	30.56
chr22-2#1	22.57	30.65		21.49	30.1
	22.5	30.57		21.51	30.37
	22.56	30.88		21.52	30.45
chr22-2#2	22.6	30.84		21.5	30.92
	22.59	29.75		21.44	30.21
	22.54	30.71		21.41	30.29
chr22-2#3	22.46	28.94		21.55	29.31
	22.5	28.89		21.44	29.47
	22.46	29.23		21.45	29.19
chr1-6#1	21.97	30.55		21.77	30.92
	21.92	30.29		21.78	30.69
	21.94	30.07		21.72	30.47
chr1-6#2	21.91	30.17		21.63	30.91
	21.88	29.95		21.45	31.23
	21.91	29.98		21.37	30.14
chr1-6#3	22	29.63		21.76	30.81
	22.06	29.97		21.79	31.14
	22.04	30.11		21.79	30.61
chr1-8#1	22.77	32.33		22.19	32.81
	22.73	32.6		22.26	31.76
	22.43	31.97		22.14	32.3
chr1-8#2	21.88	32.26		22	31.99
	22.41	31.63		21.99	32.73
	22.43	32.19		21.35	32.79
chr1-8#3	22.5	30.7		22.17	30.98
	22.34	30.8		22.15	31.09
	22.49	31.22		22.14	31.36
chr6-12#1	21.59	30.39		20.86	30.54
	21.69	30.42		20.88	30.68
	21.79	30.49		20.81	30.58
chr6-12#2	21.4	29.85		21.06	30.95
	21.44	30.62		21.09	30.44
	21.49	30		20.95	30.88
chr6-12#3	21.51	29.16		21.05	29.35
	21.67	29.01		21.03	29.33
	21.62	28.53		20.95	29.48
